# Supplementary material for: 4,4′-Dimethyl-1,1′-(p-phenyl­enedimethyl­ene)dipyridinium bis­[7,7,8,8-tetra­cyano­quinodimethanide(1−)]
Source: Acta Crystallogr Sect E Struct Rep Online. 2010 May 15;66(Pt 6):o1359. doi: 10.1107/S1600536810017113 (PMC2979426; doi:10.1107/S1600536810017113)
Supplement: Supplementary file 1 [file e-66-o1359-sup1.cif]

##############################################################################
###                                                                        ###
###        Electronic paper (Acta Crystallographica Section E)             ###
###                                                                        ###
##############################################################################
#                                                                            #
# This CIF contains the data in a paper accepted for publication in Acta     #
# Crystallographica Section E. It conforms to the requirements of Notes      #
# for Authors for Section E, and has been peer reviewed under the auspices   #
# of the IUCr Commission on Journals.                                        #
#                                                                            #
# Full details of the Crystallographic Information File format               #
# are given in the paper "The Crystallographic Information File (CIF):       #
# a New Standard Archive File for Crystallography" by S. R. Hall, F. H.      #
# Allen and I. D. Brown [Acta Cryst. (1991), A47, 655-685].                  #
#                                                                            #
# The current version of the core CIF dictionary is obtainable from          #
# ftp://ftp.iucr.org/pub/cif_core.dic. The current version number is 2.4.    #
#                                                                            #
# Software is freely available for graphical display of the structure(s) in  #
# this CIF.  For information consult the CIF home page http://www.iucr.org/  #
# cif/home.html                                                              #
#                                                                            #
# This file may be used for bona fide research purposes within the           #
# scientific community so long as proper attribution is given to the journal # 
# article from which it was obtained.                                        #
#                                                                            #
##############################################################################
                                             
data_I
_audit_creation_method     SHELXL-97
_chemical_name_systematic
;
4,4'-Dimethyl-1,1'-(<i>p</i>-phenylenedimethylene)dipyridinium
bis[7,7,8,8-tetracyanoquinodimethanide(1-)]
;
_chemical_name_common     ?
_chemical_formula_moiety     'C20 H22 N2 2+, 2(C12 H4 N4 -)'
_chemical_formula_sum     'C44 H30 N10'
_chemical_formula_iupac     'C20 H22 N2 2+, 2C12 H4 N4 -'
_chemical_formula_weight     698.78
_chemical_melting_point     ?
_symmetry_cell_setting     Triclinic
_symmetry_space_group_name_H-M     'P -1'
_symmetry_space_group_name_Hall     '-P 1'
loop_
    _symmetry_equiv_pos_as_xyz
    'x, y, z'
    '-x, -y, -z'
_cell_length_a     8.5904(12)
_cell_length_b     8.6786(11)
_cell_length_c     13.3016(17)
_cell_angle_alpha     101.558(2)
_cell_angle_beta     106.134(2)
_cell_angle_gamma     97.906(2)
_cell_volume     913.4(2)
_cell_formula_units_Z     1
_cell_measurement_reflns_used     2212
_cell_measurement_theta_min     2.52
_cell_measurement_theta_max     26.38
_cell_measurement_temperature     293(2)
_exptl_crystal_description     block
_exptl_crystal_colour     'Dark green'
_exptl_crystal_size_max     0.24
_exptl_crystal_size_mid     0.22
_exptl_crystal_size_min     0.16
_exptl_crystal_density_diffrn     1.270
_exptl_crystal_density_meas     ?
_exptl_crystal_density_method     'not measured'
_exptl_crystal_F_000     364
_exptl_absorpt_coefficient_mu     0.079
_exptl_absorpt_correction_type     multi-scan
_exptl_absorpt_process_details     '(SADABS; Bruker, 2000)'
_exptl_absorpt_correction_T_min     0.9813
_exptl_absorpt_correction_T_max     0.9875
_exptl_special_details
;
;
_diffrn_ambient_temperature     293(2)
_diffrn_radiation_type     'MoK\a'
_diffrn_radiation_wavelength     0.71073
_diffrn_radiation_source     'sealed tube'
_diffrn_radiation_monochromator     'graphite'
_diffrn_measurement_device_type     'Bruker SMART APEX CCD area-detector'
_diffrn_measurement_method     'phi and omega scans'
_diffrn_detector_area_resol_mean     ?
_diffrn_reflns_number     6854
_diffrn_reflns_av_R_equivalents     0.0227
_diffrn_reflns_av_sigmaI/netI     0.0347
_diffrn_reflns_theta_min     1.65
_diffrn_reflns_theta_max     25.50
_diffrn_reflns_theta_full     25.50
_diffrn_measured_fraction_theta_max     0.984
_diffrn_measured_fraction_theta_full     0.984
_diffrn_reflns_limit_h_min     -10
_diffrn_reflns_limit_h_max     10
_diffrn_reflns_limit_k_min     -10
_diffrn_reflns_limit_k_max     10
_diffrn_reflns_limit_l_min     -16
_diffrn_reflns_limit_l_max     15
_diffrn_standards_number     ?
_diffrn_standards_interval_count     ?
_diffrn_standards_interval_time     ?
_diffrn_standards_decay_%     ?
_refine_special_details
;
Refinement of <i>F</i>^2^ against ALL reflections. The weighted <i>R</i>-factor
wR and goodness of fit <i>S</i> are based on <i>F</i>^2^, conventional
<i>R</i>-factors <i>R</i> are based on <i>F</i>, with <i>F</i> set to zero for
negative <i>F</i>^2^. The threshold expression of <i>F</i>^2^ >
\s(<i>F</i>^2^) is used only for calculating <i>R</i>-factors(gt) etc. and is
not relevant to the choice of reflections for refinement. <i>R</i>-factors
based on <i>F</i>^2^ are statistically about twice as large as those based on
<i>F</i>, and <i>R</i>- factors based on ALL data will be even larger.
;
_reflns_number_total     3353
_reflns_number_gt     2243
_reflns_threshold_expression     I>2sigma(I)
_refine_ls_structure_factor_coef     Fsqd
_refine_ls_matrix_type     full
_refine_ls_R_factor_all     0.0716
_refine_ls_R_factor_gt     0.0439
_refine_ls_wR_factor_gt     0.1089
_refine_ls_wR_factor_ref     0.1258
_refine_ls_goodness_of_fit_ref     1.002
_refine_ls_restrained_S_all     1.002
_refine_ls_number_reflns     3353
_refine_ls_number_parameters     245
_refine_ls_number_restraints     0
_refine_ls_hydrogen_treatment     constr
_refine_ls_weighting_scheme     calc
_refine_ls_weighting_details
         'calc w=1/[\s^2^(Fo^2^)+(0.0561P)^2^+0.1398P] where P=(Fo^2^+2Fc^2^)/3'
_atom_sites_solution_hydrogens     geom
_atom_sites_solution_primary     direct
_atom_sites_solution_secondary     difmap
_refine_ls_shift/su_max     0.036
_refine_ls_shift/su_mean     0.001
_refine_diff_density_max     0.152
_refine_diff_density_min     -0.178
_refine_ls_extinction_method     none
_refine_ls_extinction_coef     ?
loop_
    _atom_type_symbol
    _atom_type_description
    _atom_type_scat_dispersion_real
    _atom_type_scat_dispersion_imag
    _atom_type_scat_source
    'C' 'C' 0.0033 0.0016
                         'International Tables Vol C Tables 4.2.6.8 and 6.1.1.4'
    'H' 'H' 0.0000 0.0000
                         'International Tables Vol C Tables 4.2.6.8 and 6.1.1.4'
    'N' 'N' 0.0061 0.0033
                         'International Tables Vol C Tables 4.2.6.8 and 6.1.1.4'
_computing_data_collection     'SMART (Bruker, 2000)'
_computing_cell_refinement     'SAINT (Bruker, 2000)'
_computing_data_reduction     'SAINT (Bruker, 2000)'
_computing_structure_solution     'SHELXS97 (Sheldrick, 2008)'
_computing_structure_refinement     'SHELXL97 (Sheldrick, 2008)'
_computing_molecular_graphics     'SHELXTL (Sheldrick, 2008)'
_computing_publication_material     'SHELXTL (Sheldrick, 2008)'
loop_
    _atom_site_type_symbol
    _atom_site_label
    _atom_site_fract_x
    _atom_site_fract_y
    _atom_site_fract_z
    _atom_site_U_iso_or_equiv
    _atom_site_adp_type
    _atom_site_calc_flag
    _atom_site_refinement_flags
    _atom_site_occupancy
    _atom_site_disorder_assembly
    _atom_site_disorder_group
    C C1 0.3619(2) 0.1249(2) -0.12031(15) 0.0513(5) Uani d . 1 . .
    C C2 0.1730(3) 0.2868(2) -0.18890(17) 0.0594(5) Uani d . 1 . .
    C C3 0.2953(2) 0.2639(2) -0.09960(15) 0.0505(5) Uani d . 1 . .
    C C4 0.3415(2) 0.3713(2) 0.00302(15) 0.0464(4) Uani d . 1 . .
    C C5 0.4625(2) 0.3502(2) 0.09308(15) 0.0482(5) Uani d . 1 . .
    H H5 0.5125 0.2620 0.0849 0.058 Uiso calc R 1 . .
    C C6 0.5072(2) 0.4564(2) 0.19137(15) 0.0502(5) Uani d . 1 . .
    H H6 0.5873 0.4388 0.2489 0.060 Uiso calc R 1 . .
    C C7 0.4357(2) 0.5930(2) 0.20912(15) 0.0488(4) Uani d . 1 . .
    C C8 0.3129(2) 0.6118(2) 0.11922(16) 0.0553(5) Uani d . 1 . .
    H H8 0.2618 0.6991 0.1277 0.066 Uiso calc R 1 . .
    C C9 0.2674(2) 0.5063(2) 0.02115(16) 0.0550(5) Uani d . 1 . .
    H H9 0.1854 0.5228 -0.0358 0.066 Uiso calc R 1 . .
    C C10 0.4820(2) 0.7038(2) 0.31119(16) 0.0547(5) Uani d . 1 . .
    C C11 0.5983(3) 0.6827(3) 0.40268(19) 0.0699(6) Uani d . 1 . .
    C C12 0.4142(2) 0.8429(3) 0.32460(16) 0.0595(5) Uani d . 1 . .
    C C13 0.7386(3) 0.2441(4) 0.4765(2) 0.1005(9) Uani d . 1 . .
    H H13A 0.7287 0.3532 0.5007 0.151 Uiso calc R 1 . .
    H H13B 0.7832 0.2031 0.5380 0.151 Uiso calc R 1 . .
    H H13C 0.6314 0.1796 0.4344 0.151 Uiso calc R 1 . .
    C C14 0.8517(2) 0.2386(3) 0.40876(15) 0.0615(6) Uani d . 1 . .
    C C15 0.9129(2) 0.1013(3) 0.38115(16) 0.0603(5) Uani d . 1 . .
    H H15 0.8838 0.0116 0.4054 0.072 Uiso calc R 1 . .
    C C16 1.0148(2) 0.0970(2) 0.31919(15) 0.0516(5) Uani d . 1 . .
    H H16 1.0558 0.0049 0.3019 0.062 Uiso calc R 1 . .
    C C17 1.0016(2) 0.3596(2) 0.30954(15) 0.0541(5) Uani d . 1 . .
    H H17 1.0331 0.4484 0.2851 0.065 Uiso calc R 1 . .
    C C18 0.9013(2) 0.3681(3) 0.37146(16) 0.0608(5) Uani d . 1 . .
    H H18 0.8649 0.4629 0.3894 0.073 Uiso calc R 1 . .
    C C19 1.1638(2) 0.2155(2) 0.21295(15) 0.0556(5) Uani d . 1 . .
    H H19A 1.2619 0.1790 0.2478 0.067 Uiso calc R 1 . .
    H H19B 1.1990 0.3218 0.2043 0.067 Uiso calc R 1 . .
    C C20 1.0766(2) 0.1027(2) 0.10308(15) 0.0463(4) Uani d . 1 . .
    C C21 1.1573(2) -0.0062(2) 0.05873(16) 0.0536(5) Uani d . 1 . .
    H H21 1.2635 -0.0118 0.0980 0.064 Uiso calc R 1 . .
    C C22 0.9181(2) 0.1069(2) 0.04324(15) 0.0537(5) Uani d . 1 . .
    H H22 0.8614 0.1788 0.0722 0.064 Uiso calc R 1 . .
    N N1 0.4125(2) 0.0106(2) -0.13825(15) 0.0691(5) Uani d . 1 . .
    N N2 0.0727(3) 0.3070(2) -0.25956(17) 0.0860(7) Uani d . 1 . .
    N N3 0.3576(3) 0.9543(2) 0.33418(17) 0.0811(6) Uani d . 1 . .
    N N4 0.6931(3) 0.6641(3) 0.47670(18) 0.1053(8) Uani d . 1 . .
    N N5 1.05663(17) 0.22537(17) 0.28280(11) 0.0450(4) Uani d . 1 . .
loop_
    _atom_site_aniso_label
    _atom_site_aniso_U_11
    _atom_site_aniso_U_22
    _atom_site_aniso_U_33
    _atom_site_aniso_U_12
    _atom_site_aniso_U_13
    _atom_site_aniso_U_23
    C1 0.0510(10) 0.0456(11) 0.0541(12) 0.0084(9) 0.0109(9) 0.0147(9)
    C2 0.0663(13) 0.0334(10) 0.0669(14) 0.0076(9) 0.0044(11) 0.0116(10)
    C3 0.0517(10) 0.0386(10) 0.0582(12) 0.0100(8) 0.0089(9) 0.0170(9)
    C4 0.0477(10) 0.0360(9) 0.0550(11) 0.0079(8) 0.0131(9) 0.0154(9)
    C5 0.0449(10) 0.0412(10) 0.0595(12) 0.0126(8) 0.0129(9) 0.0171(9)
    C6 0.0451(10) 0.0483(11) 0.0552(12) 0.0115(8) 0.0091(9) 0.0170(9)
    C7 0.0455(10) 0.0453(10) 0.0563(12) 0.0085(8) 0.0160(9) 0.0149(9)
    C8 0.0569(11) 0.0444(11) 0.0645(13) 0.0195(9) 0.0148(10) 0.0133(10)
    C9 0.0552(11) 0.0450(11) 0.0607(13) 0.0171(9) 0.0060(10) 0.0170(10)
    C10 0.0542(11) 0.0528(12) 0.0578(12) 0.0164(9) 0.0174(10) 0.0119(10)
    C11 0.0687(14) 0.0693(15) 0.0610(15) 0.0259(11) 0.0103(12) -0.0010(11)
    C12 0.0608(12) 0.0614(14) 0.0584(13) 0.0173(11) 0.0207(10) 0.0136(11)
    C13 0.0858(17) 0.130(2) 0.0825(18) 0.0091(16) 0.0458(15) 0.0010(16)
    C14 0.0526(11) 0.0783(15) 0.0427(11) 0.0085(10) 0.0121(9) -0.0015(10)
    C15 0.0645(12) 0.0624(13) 0.0504(12) 0.0020(10) 0.0153(10) 0.0179(10)
    C16 0.0573(11) 0.0398(10) 0.0558(12) 0.0097(8) 0.0135(9) 0.0137(9)
    C17 0.0651(12) 0.0447(11) 0.0493(11) 0.0178(9) 0.0093(10) 0.0130(9)
    C18 0.0618(12) 0.0584(13) 0.0556(13) 0.0218(10) 0.0106(10) 0.0042(10)
    C19 0.0538(11) 0.0557(12) 0.0555(12) 0.0047(9) 0.0199(10) 0.0105(10)
    C20 0.0470(10) 0.0473(10) 0.0496(11) 0.0104(8) 0.0197(9) 0.0165(8)
    C21 0.0462(10) 0.0610(12) 0.0566(12) 0.0184(9) 0.0149(9) 0.0180(10)
    C22 0.0551(11) 0.0543(12) 0.0576(12) 0.0216(9) 0.0234(10) 0.0120(10)
    N1 0.0723(11) 0.0566(11) 0.0773(13) 0.0242(9) 0.0182(10) 0.0145(9)
    N2 0.0910(14) 0.0543(11) 0.0851(14) 0.0136(10) -0.0172(12) 0.0205(10)
    N3 0.0905(14) 0.0739(13) 0.0845(14) 0.0362(11) 0.0307(12) 0.0143(11)
    N4 0.1095(17) 0.1122(18) 0.0688(14) 0.0548(15) -0.0072(13) -0.0060(13)
    N5 0.0505(8) 0.0400(8) 0.0415(8) 0.0092(7) 0.0110(7) 0.0083(7)
_geom_special_details
;
All esds (except the esd in the dihedral angle between two l.s. planes) are
estimated using the full covariance matrix. The cell esds are taken into
account individually in the estimation of esds in distances, angles and
torsion angles; correlations between esds in cell parameters are only used
when they are defined by crystal symmetry. An approximate (isotropic)
treatment of cell esds is used for estimating esds involving l.s. planes.
;
loop_
    _geom_bond_atom_site_label_1
    _geom_bond_atom_site_label_2
    _geom_bond_site_symmetry_2
    _geom_bond_distance
    _geom_bond_publ_flag
    C1 N1 . 1.145(2) ?
    C1 C3 . 1.415(3) ?
    C2 N2 . 1.146(2) ?
    C2 C3 . 1.419(3) ?
    C3 C4 . 1.406(3) ?
    C4 C5 . 1.413(2) ?
    C4 C9 . 1.419(2) ?
    C5 C6 . 1.359(2) ?
    C5 H5 . 0.9300 ?
    C6 C7 . 1.416(2) ?
    C6 H6 . 0.9300 ?
    C7 C8 . 1.412(3) ?
    C7 C10 . 1.413(3) ?
    C8 C9 . 1.353(3) ?
    C8 H8 . 0.9300 ?
    C9 H9 . 0.9300 ?
    C10 C11 . 1.406(3) ?
    C10 C12 . 1.412(3) ?
    C11 N4 . 1.146(3) ?
    C12 N3 . 1.141(2) ?
    C13 C14 . 1.497(3) ?
    C13 H13A . 0.9600 ?
    C13 H13B . 0.9600 ?
    C13 H13C . 0.9600 ?
    C14 C18 . 1.379(3) ?
    C14 C15 . 1.391(3) ?
    C15 C16 . 1.358(3) ?
    C15 H15 . 0.9300 ?
    C16 N5 . 1.344(2) ?
    C16 H16 . 0.9300 ?
    C17 N5 . 1.337(2) ?
    C17 C18 . 1.347(3) ?
    C17 H17 . 0.9300 ?
    C18 H18 . 0.9300 ?
    C19 N5 . 1.477(2) ?
    C19 C20 . 1.507(3) ?
    C19 H19A . 0.9700 ?
    C19 H19B . 0.9700 ?
    C20 C22 . 1.383(2) ?
    C20 C21 . 1.380(2) ?
    C21 C22 2_755 1.380(3) ?
    C21 H21 . 0.9300 ?
    C22 C21 2_755 1.380(3) ?
    C22 H22 . 0.9300 ?
loop_
    _geom_angle_atom_site_label_1
    _geom_angle_atom_site_label_2
    _geom_angle_atom_site_label_3
    _geom_angle_site_symmetry_1
    _geom_angle_site_symmetry_3
    _geom_angle
    _geom_angle_publ_flag
    N1 C1 C3 . . 178.6(2) ?
    N2 C2 C3 . . 178.5(2) ?
    C4 C3 C2 . . 121.18(16) ?
    C4 C3 C1 . . 123.07(16) ?
    C2 C3 C1 . . 115.72(17) ?
    C3 C4 C5 . . 122.03(16) ?
    C3 C4 C9 . . 121.27(16) ?
    C5 C4 C9 . . 116.70(17) ?
    C6 C5 C4 . . 121.22(16) ?
    C6 C5 H5 . . 119.4 ?
    C4 C5 H5 . . 119.4 ?
    C5 C6 C7 . . 122.16(17) ?
    C5 C6 H6 . . 118.9 ?
    C7 C6 H6 . . 118.9 ?
    C8 C7 C10 . . 121.36(17) ?
    C8 C7 C6 . . 116.30(17) ?
    C10 C7 C6 . . 122.33(17) ?
    C9 C8 C7 . . 121.90(17) ?
    C9 C8 H8 . . 119.1 ?
    C7 C8 H8 . . 119.1 ?
    C8 C9 C4 . . 121.70(17) ?
    C8 C9 H9 . . 119.1 ?
    C4 C9 H9 . . 119.1 ?
    C11 C10 C12 . . 117.16(18) ?
    C11 C10 C7 . . 122.08(17) ?
    C12 C10 C7 . . 120.74(18) ?
    N4 C11 C10 . . 179.3(2) ?
    N3 C12 C10 . . 179.1(2) ?
    C14 C13 H13A . . 109.5 ?
    C14 C13 H13B . . 109.5 ?
    H13A C13 H13B . . 109.5 ?
    C14 C13 H13C . . 109.5 ?
    H13A C13 H13C . . 109.5 ?
    H13B C13 H13C . . 109.5 ?
    C18 C14 C15 . . 116.78(18) ?
    C18 C14 C13 . . 122.2(2) ?
    C15 C14 C13 . . 121.1(2) ?
    C16 C15 C14 . . 120.68(19) ?
    C16 C15 H15 . . 119.7 ?
    C14 C15 H15 . . 119.7 ?
    N5 C16 C15 . . 120.27(18) ?
    N5 C16 H16 . . 119.9 ?
    C15 C16 H16 . . 119.9 ?
    N5 C17 C18 . . 120.89(19) ?
    N5 C17 H17 . . 119.6 ?
    C18 C17 H17 . . 119.6 ?
    C17 C18 C14 . . 121.10(19) ?
    C17 C18 H18 . . 119.4 ?
    C14 C18 H18 . . 119.4 ?
    N5 C19 C20 . . 112.18(14) ?
    N5 C19 H19A . . 109.2 ?
    C20 C19 H19A . . 109.2 ?
    N5 C19 H19B . . 109.2 ?
    C20 C19 H19B . . 109.2 ?
    H19A C19 H19B . . 107.9 ?
    C22 C20 C21 . . 118.33(17) ?
    C22 C20 C19 . . 121.95(17) ?
    C21 C20 C19 . . 119.70(16) ?
    C20 C21 C22 . 2_755 120.67(17) ?
    C20 C21 H21 . . 119.7 ?
    C22 C21 H21 2_755 . 119.7 ?
    C20 C22 C21 . 2_755 121.00(17) ?
    C20 C22 H22 . . 119.5 ?
    C21 C22 H22 2_755 . 119.5 ?
    C17 N5 C16 . . 120.25(16) ?
    C17 N5 C19 . . 120.70(15) ?
    C16 N5 C19 . . 119.05(15) ?
loop_
    _geom_torsion_atom_site_label_1
    _geom_torsion_atom_site_label_2
    _geom_torsion_atom_site_label_3
    _geom_torsion_atom_site_label_4
    _geom_torsion_site_symmetry_1
    _geom_torsion_site_symmetry_2
    _geom_torsion_site_symmetry_3
    _geom_torsion_site_symmetry_4
    _geom_torsion
    _geom_torsion_publ_flag
    C2 C3 C4 C5 . . . . 179.72(17) ?
    C1 C3 C4 C5 . . . . 1.8(3) ?
    C2 C3 C4 C9 . . . . 0.1(3) ?
    C1 C3 C4 C9 . . . . -177.77(18) ?
    C3 C4 C5 C6 . . . . 179.13(17) ?
    C9 C4 C5 C6 . . . . -1.2(2) ?
    C4 C5 C6 C7 . . . . 0.0(3) ?
    C5 C6 C7 C8 . . . . 1.0(3) ?
    C5 C6 C7 C10 . . . . -179.94(18) ?
    C10 C7 C8 C9 . . . . -179.89(19) ?
    C6 C7 C8 C9 . . . . -0.8(3) ?
    C7 C8 C9 C4 . . . . -0.4(3) ?
    C3 C4 C9 C8 . . . . -178.94(18) ?
    C5 C4 C9 C8 . . . . 1.4(3) ?
    C8 C7 C10 C11 . . . . 176.93(19) ?
    C6 C7 C10 C11 . . . . -2.1(3) ?
    C8 C7 C10 C12 . . . . -4.2(3) ?
    C6 C7 C10 C12 . . . . 176.78(18) ?
    C18 C14 C15 C16 . . . . -0.8(3) ?
    C13 C14 C15 C16 . . . . 179.7(2) ?
    C14 C15 C16 N5 . . . . -0.6(3) ?
    N5 C17 C18 C14 . . . . -0.3(3) ?
    C15 C14 C18 C17 . . . . 1.3(3) ?
    C13 C14 C18 C17 . . . . -179.2(2) ?
    N5 C19 C20 C22 . . . . 46.7(2) ?
    N5 C19 C20 C21 . . . . -134.85(17) ?
    C22 C20 C21 C22 . . . 2_755 0.7(3) ?
    C19 C20 C21 C22 . . . 2_755 -177.80(17) ?
    C21 C20 C22 C21 . . . 2_755 -0.7(3) ?
    C19 C20 C22 C21 . . . 2_755 177.76(17) ?
    C18 C17 N5 C16 . . . . -1.2(3) ?
    C18 C17 N5 C19 . . . . 178.69(17) ?
    C15 C16 N5 C17 . . . . 1.7(3) ?
    C15 C16 N5 C19 . . . . -178.25(16) ?
    C20 C19 N5 C17 . . . . -110.79(18) ?
    C20 C19 N5 C16 . . . . 69.1(2) ?
loop_
    _geom_hbond_atom_site_label_D
    _geom_hbond_atom_site_label_H
    _geom_hbond_atom_site_label_A
    _geom_hbond_site_symmetry_A
    _geom_hbond_distance_DH
    _geom_hbond_distance_HA
    _geom_hbond_distance_DA
    _geom_hbond_angle_DHA
    C16 H16 N3 1_645 0.93 2.62 3.320(3) 132
    C17 H17 N2 2_665 0.93 2.47 3.204(3) 136
    C19 H19A N3 1_645 0.97 2.57 3.394(3) 143
data_global
_journal_date_recd_electronic     2010-05-03
_journal_date_accepted     2010-05-10
_journal_name_full     'Acta Crystallographica, Section E'
_journal_year     2010
_journal_volume     66
_journal_issue      6
_journal_page_first     o1359
_journal_page_last     o1359
_journal_paper_category     QO
_journal_coeditor_code     RZ2446
_publ_contact_author_name     'Guang-Xiang Liu'
_publ_contact_author_address
;
Anhui Key Laboratory of Functional Coordination Compounds
School of Chemistry and Chemical Engineering
Anqing Normal University
Anqing 246003
People's Republic of China
;
_publ_contact_author_email     'liugx@live.com'
_publ_contact_author_fax     '86-556-5500090'
_publ_contact_author_phone     '86-556-5500690'
_publ_section_title
;
4,4'-Dimethyl-1,1'-(<i>p</i>-phenylenedimethylene)dipyridinium
bis[7,7,8,8-tetracyanoquinodimethanide(1-)]
;
loop_
    _publ_author_name
    _publ_author_footnote
    _publ_author_address
    'Liu, Guang-Xiang' .
;
Anhui Key Laboratory of Functional Coordination Compounds
School of Chemistry and Chemical Engineering
Anqing Normal University
Anqing 246003
People's Republic of China
;
