# Supplementary material for: 4,4′-Dimethyl-1,1′-(p-phenyl­enedimethyl­ene)dipyridinium bis­[7,7,8,8-tetra­cyano­quinodimethanide(1−)]
Source: Acta Crystallogr Sect E Struct Rep Online. 2010 May 15;66(Pt 6):o1359. doi: 10.1107/S1600536810017113 (PMC2979426; doi:10.1107/S1600536810017113)
Supplement: Supplementary file 2 [file e-66-o1359-Isup2.hkl]

# 
# h,k,l, Fc-squared, Fo-squared, sigma(Fo-squared) and status flag 
# 
data_I
_shelx_title ' sd in P-1' 
_shelx_refln_list_code          4 
_shelx_F_calc_maximum      145.86 
_exptl_crystal_F_000       364.00 
_reflns_d_resolution_high  0.8255 
 
loop_ 
 _symmetry_equiv_pos_as_xyz 
 'x, y, z' 
 '-x, -y, -z' 
 
_cell_length_a     8.5904 
_cell_length_b     8.6786 
_cell_length_c    13.3016 
_cell_angle_alpha 101.558 
_cell_angle_beta  106.134 
_cell_angle_gamma  97.906 
 
_shelx_F_squared_multiplier     1.000 
 
loop_ 
 _refln_index_h 
 _refln_index_k 
 _refln_index_l 
 _refln_F_squared_calc 
 _refln_F_squared_meas 
 _refln_F_squared_sigma 
 _refln_observed_status 
   1   0   0       10.60        6.93      0.38 o 
   2   0   0      699.10      649.86      8.29 o 
   3   0   0      116.66      114.82      2.25 o 
   4   0   0      117.68      131.84      2.70 o 
   5   0   0      133.33      147.81      3.15 o 
   6   0   0        0.76        2.18      0.74 o 
   7   0   0        2.25        2.53      0.89 o 
   8   0   0        7.00        6.88      1.21 o 
   9   0   0       12.27       16.31      5.01 o 
  -9   1   0        3.02        4.80      1.48 o 
  -8   1   0        1.79        1.60      0.93 o 
  -7   1   0       24.64       25.65      1.59 o 
  -6   1   0        9.90        8.08      1.01 o 
  -5   1   0      101.13       95.65      3.10 o 
  -4   1   0      193.32      172.14      3.19 o 
  -3   1   0      104.95      111.63      2.18 o 
  -2   1   0       30.55       26.17      1.17 o 
  -1   1   0     3116.70     2969.70     43.51 o 
   0   1   0        0.09       -0.27      0.18 o 
   1   1   0      286.51      257.69      3.49 o 
   2   1   0       65.81       70.40      1.50 o 
   3   1   0        0.82        1.08      0.44 o 
   4   1   0     1068.41     1066.16     13.85 o 
   5   1   0      128.37      124.82      2.91 o 
   6   1   0      164.45      164.39      4.90 o 
   7   1   0       75.11       73.28      3.57 o 
   8   1   0        3.96        3.69      1.03 o 
   9   1   0        3.46        1.68      1.19 o 
  -9   2   0        7.74        8.81      2.42 o 
  -8   2   0       15.08       13.43      1.43 o 
  -7   2   0        0.01        0.46      0.71 o 
  -6   2   0        9.32       11.77      1.79 o 
  -5   2   0       52.75       49.38      2.02 o 
  -4   2   0       18.66       22.20      1.44 o 
  -3   2   0        0.10        0.59      0.46 o 
  -2   2   0      301.38      272.38      4.98 o 
  -1   2   0     1046.90     1098.28     13.47 o 
   0   2   0      688.24      641.46      8.10 o 
   1   2   0       18.32       19.04      1.22 o 
   2   2   0        7.60        6.13      0.56 o 
   3   2   0       96.38       87.81      2.00 o 
   4   2   0        6.39        6.45      0.94 o 
   5   2   0        0.22       -0.62      0.52 o 
   6   2   0        5.10        7.33      1.32 o 
   7   2   0        3.84        3.11      1.45 o 
   8   2   0        2.51        2.38      1.08 o 
   9   2   0        1.23        3.83      1.62 o 
  -9   3   0       76.05       86.52      4.09 o 
  -8   3   0       10.91       11.46      1.79 o 
  -7   3   0        5.85        5.57      1.00 o 
  -6   3   0       88.00       87.83      2.49 o 
  -5   3   0        9.80        8.98      1.62 o 
  -4   3   0      173.00      187.38      4.49 o 
  -3   3   0       62.23       55.00      1.55 o 
  -2   3   0       27.22       21.69      1.15 o 
  -1   3   0     1318.83     1363.12     16.74 o 
   0   3   0     1456.26     1542.96     18.83 o 
   1   3   0       64.74       59.27      1.31 o 
   2   3   0      165.22      162.63      2.83 o 
   3   3   0      170.76      165.71      3.57 o 
   4   3   0        0.26        0.69      0.72 o 
   5   3   0        9.08       10.48      1.09 o 
   6   3   0        3.43        3.24      1.15 o 
   7   3   0        9.00        8.86      1.85 o 
   8   3   0        0.03        0.86      1.27 o 
  -9   4   0      132.28      143.04      5.37 o 
  -8   4   0       28.15       26.46      2.57 o 
  -7   4   0       44.69       45.87      2.02 o 
  -6   4   0        0.88        0.61      0.69 o 
  -5   4   0       77.62       68.68      3.13 o 
  -4   4   0        0.06       -0.07      0.48 o 
  -3   4   0      281.55      301.69      4.87 o 
  -2   4   0     1025.78     1125.96     18.51 o 
  -1   4   0      147.78      152.99      2.73 o 
   0   4   0       18.73       19.98      1.03 o 
   1   4   0      166.70      169.40      3.52 o 
   2   4   0       88.44       88.45      2.13 o 
   3   4   0      446.34      486.40     12.41 o 
   4   4   0       71.90       67.41      4.63 o 
   5   4   0        5.89        7.14      1.35 o 
   6   4   0       14.03       11.81      2.67 o 
   7   4   0       11.07       10.41      1.88 o 
   8   4   0        0.27       -0.07      1.36 o 
  -9   5   0        9.55       12.02      2.06 o 
  -8   5   0        0.63        1.23      1.16 o 
  -7   5   0       21.76       23.37      2.27 o 
  -6   5   0       25.12       28.11      2.13 o 
  -5   5   0      163.69      156.57      4.46 o 
  -4   5   0       31.17       27.75      1.99 o 
  -3   5   0        1.61        1.06      0.56 o 
  -2   5   0       57.39       65.92      2.23 o 
  -1   5   0      255.40      264.48      4.25 o 
   0   5   0       62.19       72.87      2.47 o 
   1   5   0       10.25       13.10      3.68 o 
   2   5   0      181.69      168.14      4.28 o 
   3   5   0        4.10        4.02      1.51 o 
   4   5   0       47.75       50.58      2.58 o 
   5   5   0        3.84        4.88      1.53 o 
   6   5   0        3.23        1.94      1.38 o 
   7   5   0       19.96       20.21      2.49 o 
  -9   6   0        0.80        0.24      1.47 o 
  -8   6   0        1.13        0.02      1.10 o 
  -7   6   0       31.60       28.81      2.58 o 
  -6   6   0        7.85        6.81      1.40 o 
  -5   6   0      145.73      144.22      3.49 o 
  -4   6   0       27.33       29.55      1.55 o 
  -3   6   0        3.17        3.40      0.75 o 
  -2   6   0        1.23        0.19      0.67 o 
  -1   6   0      303.79      279.98      6.03 o 
   0   6   0        0.27        0.33      0.73 o 
   1   6   0       16.41       16.53      1.60 o 
   2   6   0        1.11        0.77      1.08 o 
   3   6   0        8.81        8.58      1.35 o 
   4   6   0        2.44        3.17      1.11 o 
   5   6   0        0.00       -0.24      1.07 o 
   6   6   0        0.47        1.14      1.35 o 
  -8   7   0        0.56        0.92      3.27 o 
  -7   7   0        0.84        1.76      1.29 o 
  -6   7   0       27.23       29.82      1.87 o 
  -5   7   0       39.50       44.11      2.50 o 
  -4   7   0       34.87       26.48      1.98 o 
  -3   7   0       20.22       17.73      3.03 o 
  -2   7   0       10.40        9.48      2.06 o 
  -1   7   0       68.70       57.97      4.35 o 
   0   7   0        4.91        3.21      1.04 o 
   1   7   0       67.06       74.12      3.12 o 
   2   7   0       11.53       15.71      1.82 o 
   3   7   0       44.43       39.54      2.55 o 
   4   7   0        0.01       -0.65      1.00 o 
   5   7   0        0.15       -0.92      1.17 o 
  -6   8   0        0.29        1.06      1.75 o 
  -5   8   0       26.45       21.58      2.22 o 
  -4   8   0        2.32        2.47      1.24 o 
  -3   8   0        0.65        1.15      1.04 o 
  -2   8   0        2.34        1.49      1.10 o 
  -1   8   0        1.42        1.36      1.11 o 
   0   8   0      100.57      112.45      4.04 o 
   1   8   0        9.84       15.34      1.96 o 
   2   8   0       32.44       31.56      3.46 o 
   3   8   0       65.89       61.31      3.28 o 
   4   8   0        4.77        2.29      1.79 o 
  -4   9   0        2.74        2.14      1.89 o 
  -3   9   0        4.56        2.89      2.18 o 
  -2   9   0        1.45        2.24      2.18 o 
  -1   9   0       22.91       30.21      4.13 o 
   0   9   0        9.32        4.28      2.18 o 
   1   9   0       20.79       23.26      5.13 o 
   2   9   0      103.93      102.48      4.32 o 
  -4  10   0        0.01        0.02      2.16 o 
  -3  10   0        3.58       -0.31      2.20 o 
  -2  10   0        0.02       -0.79      2.22 o 
   0  10   0       15.54       21.65      4.07 o 
   0 -10   1        7.53        4.51      2.64 o 
   1 -10   1        5.92        8.77      2.93 o 
   2 -10   1       19.50       30.17      4.34 o 
   3 -10   1        0.02        0.79      2.33 o 
  -3  -9   1       43.95       47.64      3.14 o 
  -2  -9   1      195.06      202.86      6.12 o 
  -1  -9   1        6.91        6.71      1.61 o 
   0  -9   1        5.17        8.30      1.70 o 
   1  -9   1        7.03        6.86      3.26 o 
   2  -9   1        3.42        1.16      1.30 o 
   3  -9   1       13.64       14.03      1.89 o 
   4  -9   1        0.65       -0.53      1.54 o 
   5  -9   1        1.79        2.31      1.93 o 
   6  -9   1        3.70        4.49      2.24 o 
  -4  -8   1        2.70        0.81      1.26 o 
  -3  -8   1       36.59       32.08      3.46 o 
  -2  -8   1       22.97       25.42      2.36 o 
  -1  -8   1       53.99       58.10      4.48 o 
   0  -8   1       93.26       92.89      3.61 o 
   1  -8   1       30.28       24.83      3.75 o 
   2  -8   1      257.28      272.30      7.70 o 
   3  -8   1       23.65       17.54      1.98 o 
   4  -8   1       11.80       10.87      1.64 o 
   5  -8   1       10.14        4.80      1.87 o 
   6  -8   1        0.22        3.47      1.91 o 
   7  -8   1        9.05        7.25      2.58 o 
  -6  -7   1        0.19        0.02      1.37 o 
  -5  -7   1        0.16       -1.09      1.07 o 
  -4  -7   1        0.50        0.81      1.10 o 
  -3  -7   1        8.70        8.46      1.51 o 
  -2  -7   1       27.65       24.61      2.40 o 
  -1  -7   1       25.79       25.54      1.98 o 
   0  -7   1       13.64       14.73      1.60 o 
   1  -7   1       13.44       11.91      2.01 o 
   2  -7   1       22.08       21.21      2.81 o 
   3  -7   1        0.30        1.32      0.95 o 
   4  -7   1        0.08        0.40      0.85 o 
   5  -7   1        1.84        0.86      0.72 o 
   6  -7   1       83.40       80.44      4.01 o 
   7  -7   1       46.79       50.87      3.07 o 
   8  -7   1        0.00        0.47      1.26 o 
  -7  -6   1        0.65       -1.04      2.08 o 
  -6  -6   1        0.49        0.02      1.16 o 
  -5  -6   1        0.50        0.95      1.10 o 
  -4  -6   1        0.72        0.62      0.98 o 
  -3  -6   1      154.33      160.82      4.62 o 
  -2  -6   1        0.60        1.00      0.84 o 
  -1  -6   1       46.20       53.38      2.38 o 
   0  -6   1      141.30      142.09      3.88 o 
   1  -6   1      136.84      137.39      3.76 o 
   2  -6   1        2.89        7.66      1.35 o 
   3  -6   1        0.28        1.08      0.62 o 
   4  -6   1        9.39       11.25      1.36 o 
   5  -6   1       72.48       74.86      2.45 o 
   6  -6   1       31.87       29.16      2.94 o 
   7  -6   1        1.34       -0.56      1.03 o 
   8  -6   1        1.18        1.38      1.59 o 
   9  -6   1        5.09       10.39      2.47 o 
  -7  -5   1        4.93        4.83      1.60 o 
  -6  -5   1       21.50       19.68      3.94 o 
  -5  -5   1        3.22        2.01      1.08 o 
  -4  -5   1       15.26       15.55      1.70 o 
  -3  -5   1       51.58       60.71      2.59 o 
  -2  -5   1       55.06       50.66      2.73 o 
  -1  -5   1        0.40       -0.11      1.03 o 
   0  -5   1        9.30        9.74      1.41 o 
   1  -5   1      395.54      430.81      7.53 o 
   2  -5   1        0.52        0.93      0.50 o 
   3  -5   1      258.01      284.59      5.96 o 
   4  -5   1       11.30       15.39      1.16 o 
   5  -5   1       12.92       12.66      1.27 o 
   6  -5   1        7.80        7.95      1.47 o 
   7  -5   1        2.68        1.66      2.12 o 
   8  -5   1        1.86        1.37      1.25 o 
   9  -5   1        4.27        5.02      1.67 o 
  -8  -4   1        0.23       -1.85      2.07 o 
  -7  -4   1       21.44       23.64      3.97 o 
  -6  -4   1        0.06        0.01      1.01 o 
  -5  -4   1        0.76        0.45      0.86 o 
  -4  -4   1      116.98      125.32      3.75 o 
  -3  -4   1        4.86        6.25      0.70 o 
  -2  -4   1       71.81       75.50      1.71 o 
  -1  -4   1        4.87        3.19      2.42 o 
   0  -4   1      415.15      450.57      7.86 o 
   1  -4   1      119.72      143.76      2.59 o 
   2  -4   1      225.88      254.92      5.06 o 
   3  -4   1       25.70       30.93      1.29 o 
   4  -4   1        0.02        0.39      0.52 o 
   5  -4   1      207.38      187.52      4.09 o 
   6  -4   1      172.28      176.08      3.82 o 
   7  -4   1      323.24      322.86      8.81 o 
   8  -4   1        0.04        0.64      1.11 o 
   9  -4   1        1.69        2.74      1.53 o 
  -8  -3   1        0.16       -0.15      1.26 o 
  -7  -3   1       18.59       19.01      2.13 o 
  -6  -3   1       13.78       12.34      1.28 o 
  -5  -3   1       17.21       19.20      1.77 o 
  -4  -3   1        9.88        8.14      0.86 o 
  -3  -3   1     1019.69     1027.83     13.28 o 
  -2  -3   1      124.35      122.32      2.23 o 
  -1  -3   1       99.78      101.48      2.54 o 
   0  -3   1       23.49       20.18      1.08 o 
   1  -3   1      154.42      153.18      2.55 o 
   2  -3   1      645.89      630.64     12.89 o 
   3  -3   1      189.93      199.38      3.47 o 
   4  -3   1      155.93      165.30      3.22 o 
   5  -3   1        7.63        7.19      0.82 o 
   6  -3   1      222.26      205.51      4.10 o 
   7  -3   1       37.87       37.39      2.41 o 
   8  -3   1        0.01        1.04      1.12 o 
   9  -3   1        7.89        8.57      1.82 o 
  -9  -2   1        2.33        2.59      1.64 o 
  -8  -2   1       14.27       16.02      2.11 o 
  -7  -2   1       24.35       20.79      1.63 o 
  -6  -2   1       81.46       78.98      4.09 o 
  -5  -2   1       80.68       79.62      2.29 o 
  -4  -2   1       25.59       20.09      1.14 o 
  -3  -2   1      245.00      250.05      4.85 o 
  -2  -2   1      123.25      130.23      2.30 o 
  -1  -2   1      302.00      337.07      5.69 o 
   0  -2   1     3930.98     3946.16     56.55 o 
   1  -2   1      429.31      431.70      5.66 o 
   2  -2   1      768.60      737.29      9.46 o 
   4  -2   1        2.63        1.80      0.61 o 
   5  -2   1        0.01        0.02      0.47 o 
   6  -2   1       22.91       22.26      1.37 o 
   7  -2   1        5.10        5.72      1.00 o 
   8  -2   1        3.36        1.39      1.34 o 
   9  -2   1       27.97       34.12      2.91 o 
  -9  -1   1        7.46        4.12      1.24 o 
  -8  -1   1       11.08       12.23      1.48 o 
  -7  -1   1        3.23        1.91      0.85 o 
  -6  -1   1       33.80       32.27      1.89 o 
  -5  -1   1        2.87        3.18      0.69 o 
  -4  -1   1        2.96        2.05      0.55 o 
  -3  -1   1      135.45      143.65      2.65 o 
  -2  -1   1     1217.68     1225.43     15.02 o 
  -1  -1   1     2934.70     2638.40     38.70 o 
   0  -1   1        0.15        1.18      0.25 o 
   1  -1   1    10518.50     8920.46    167.63 o 
   2  -1   1      150.91      164.27      2.70 o 
   3  -1   1       94.77       89.99      2.53 o 
   4  -1   1      280.24      309.83      4.90 o 
   5  -1   1        9.29        9.31      0.92 o 
   6  -1   1       74.41       69.46      2.23 o 
   7  -1   1        0.01       -0.29      0.73 o 
   8  -1   1        4.52        4.73      2.34 o 
   9  -1   1        0.00       -0.21      1.15 o 
  -9   0   1        0.26       -0.99      0.91 o 
  -8   0   1        8.21        9.08      1.26 o 
  -7   0   1       36.45       37.85      2.07 o 
  -6   0   1       19.64       17.83      1.36 o 
  -5   0   1        7.37        5.69      0.77 o 
  -4   0   1       18.42       15.52      1.02 o 
  -3   0   1       43.73       41.80      1.95 o 
  -2   0   1      666.22      618.97      9.42 o 
  -1   0   1      510.18      432.99      9.70 o 
   0   0   1      507.24      461.73     10.18 o 
   1   0   1      400.36      339.52      4.56 o 
   3   0   1       23.08       25.56      1.42 o 
   4   0   1        8.97        9.76      0.86 o 
   5   0   1      190.84      205.75      4.09 o 
   6   0   1        6.94        8.73      1.06 o 
   7   0   1       80.75       76.84      2.60 o 
   8   0   1       20.39       24.05      1.83 o 
   9   0   1        5.56        8.21      1.82 o 
 -10   1   1        0.44       -0.50      1.27 o 
  -9   1   1        2.05        2.92      1.19 o 
  -8   1   1        7.27        9.06      1.65 o 
  -7   1   1        1.96        2.09      0.83 o 
  -6   1   1       24.09       23.10      2.19 o 
  -5   1   1        9.24       13.08      1.05 o 
  -4   1   1      294.99      272.46      4.42 o 
  -3   1   1        1.84        2.78      0.71 o 
  -2   1   1      268.18      276.83      3.94 o 
  -1   1   1        4.92        2.89      0.43 o 
   0   1   1        0.07        1.60      0.38 o 
   1   1   1     4354.33     4250.40     75.21 o 
   2   1   1      707.88      661.74      8.56 o 
   3   1   1       41.29       43.72      1.84 o 
   4   1   1      290.60      291.84      4.80 o 
   5   1   1       74.33       81.51      2.31 o 
   6   1   1       19.47       18.72      1.44 o 
   7   1   1        1.12        1.60      0.88 o 
   8   1   1        1.66        2.30      1.01 o 
   9   1   1        9.84        7.65      2.51 o 
 -10   2   1        0.07       -0.43      1.17 o 
  -9   2   1       19.99       22.67      2.13 o 
  -8   2   1      146.98      145.16      3.77 o 
  -7   2   1        0.04        0.28      0.71 o 
  -6   2   1        0.15       -0.40      0.54 o 
  -5   2   1       13.18       13.00      1.05 o 
  -4   2   1      112.25       99.08      3.00 o 
  -3   2   1      144.29      153.12      2.79 o 
  -2   2   1      647.89      620.16      8.10 o 
  -1   2   1        7.71       10.47      0.58 o 
   0   2   1      445.20      406.28      5.33 o 
   1   2   1     2387.37     2479.38     29.63 o 
   2   2   1       48.84       48.12      1.34 o 
   3   2   1        1.14        0.99      0.45 o 
   4   2   1       42.91       44.92      4.64 o 
   5   2   1      105.00      106.20      2.76 o 
   6   2   1        0.91       -0.23      0.73 o 
   7   2   1       16.11       15.00      3.93 o 
   8   2   1        4.88        4.08      2.03 o 
 -10   3   1       53.54       69.68      3.94 o 
  -9   3   1       36.17       37.36      2.84 o 
  -8   3   1      275.25      277.50      5.62 o 
  -7   3   1       56.71       57.51      2.21 o 
  -6   3   1       45.73       39.82      1.71 o 
  -5   3   1       39.44       36.04      1.52 o 
  -4   3   1      186.97      198.17      3.67 o 
  -3   3   1        5.19        2.71      1.46 o 
  -2   3   1      999.16     1040.18     16.00 o 
  -1   3   1     1688.07     1686.25     20.53 o 
   0   3   1      147.75      164.37      2.92 o 
   1   3   1       16.26       21.75      0.92 o 
   2   3   1        5.06        5.32      0.65 o 
   3   3   1       45.28       43.42      1.53 o 
   4   3   1      150.95      154.81      4.08 o 
   5   3   1      105.48      115.27      2.96 o 
   6   3   1        0.26        0.26      0.89 o 
   7   3   1       14.24       11.53      1.85 o 
   8   3   1        4.80        2.13      1.46 o 
  -9   4   1       20.90       17.25      2.28 o 
  -8   4   1       10.95       12.69      1.43 o 
  -7   4   1       11.51       10.84      1.27 o 
  -6   4   1       54.66       52.41      2.05 o 
  -5   4   1        5.47        5.88      0.85 o 
  -4   4   1      176.46      204.10      3.90 o 
  -3   4   1       63.68       66.96      2.34 o 
  -2   4   1       71.00       69.72      1.78 o 
   0   4   1      360.85      372.66      5.36 o 
   1   4   1       18.04       18.09      1.32 o 
   2   4   1      188.33      190.74      3.62 o 
   3   4   1      121.06      132.63      4.92 o 
   4   4   1       13.79       11.20      1.44 o 
   5   4   1        0.14       -0.74      0.86 o 
   6   4   1        0.12       -0.23      1.07 o 
   7   4   1        2.98        1.93      1.38 o 
  -9   5   1        0.31        0.38      1.45 o 
  -8   5   1       29.75       30.77      2.67 o 
  -7   5   1       71.80       69.94      2.57 o 
  -6   5   1       42.45       39.69      1.88 o 
  -5   5   1        0.51        0.35      0.65 o 
  -4   5   1       11.81       10.58      1.32 o 
  -3   5   1        8.40        9.77      0.93 o 
  -2   5   1       13.58       13.85      0.99 o 
  -1   5   1      116.77      127.20      2.59 o 
   0   5   1        0.00        0.49      0.42 o 
   1   5   1      444.54      459.52      8.60 o 
   2   5   1       22.55       26.80      1.74 o 
   3   5   1        6.81        6.11      1.16 o 
   4   5   1        2.67        2.82      1.06 o 
   5   5   1       20.91       24.53      2.28 o 
   6   5   1       10.96       10.99      1.88 o 
   7   5   1        3.23        0.89      1.38 o 
  -9   6   1        7.17        9.18      2.00 o 
  -8   6   1        1.03        0.33      1.29 o 
  -7   6   1        0.41        0.16      0.87 o 
  -6   6   1        3.52        2.54      0.91 o 
  -5   6   1        1.72        0.60      0.77 o 
  -4   6   1        1.64        1.61      0.89 o 
  -3   6   1       32.18       29.88      1.46 o 
  -2   6   1        9.56       13.45      1.40 o 
  -1   6   1       30.01       31.93      3.05 o 
   0   6   1       54.12       55.68      2.39 o 
   1   6   1       33.22       35.12      4.48 o 
   2   6   1        1.21        0.92      0.89 o 
   3   6   1        2.26        0.82      0.91 o 
   4   6   1       20.75       22.28      2.16 o 
   5   6   1        2.19        2.36      1.26 o 
   6   6   1        2.90        1.23      1.30 o 
  -8   7   1        3.65        5.24      2.49 o 
  -7   7   1        1.50        3.15      1.38 o 
  -6   7   1       23.06       20.59      2.39 o 
  -5   7   1       46.19       29.05      4.51 o 
  -4   7   1      129.17      109.70      3.70 o 
  -3   7   1        4.58        5.10      1.15 o 
  -2   7   1       10.68       12.10      1.84 o 
  -1   7   1        8.80        6.99      1.27 o 
   0   7   1       73.04       73.88      3.02 o 
   1   7   1      437.71      434.38      8.99 o 
   2   7   1       40.38       43.73      2.52 o 
   3   7   1        2.98        2.03      1.44 o 
   4   7   1        0.20        0.90      1.81 o 
   5   7   1        0.05        0.06      1.25 o 
  -6   8   1       13.27        6.19      2.18 o 
  -5   8   1        0.75        1.21      1.58 o 
  -4   8   1        1.00        0.81      1.64 o 
  -3   8   1        4.57        0.50      1.72 o 
  -2   8   1       19.20       19.53      3.18 o 
  -1   8   1       10.66       11.84      2.70 o 
   0   8   1      588.90      602.00     11.74 o 
   1   8   1        5.02        8.00      1.64 o 
   2   8   1        4.43        2.63      1.27 o 
   3   8   1        8.47        6.99      1.64 o 
   4   8   1        1.08        2.29      1.44 o 
  -5   9   1        4.96        4.05      2.31 o 
  -4   9   1       11.69       16.17      3.14 o 
  -3   9   1        1.24        1.81      2.16 o 
  -2   9   1       11.51       15.69      3.28 o 
  -1   9   1        7.46        6.07      2.47 o 
   0   9   1       12.25        6.67      2.62 o 
   1   9   1        6.88        8.00      2.68 o 
   2   9   1        2.42        3.66      2.37 o 
  -3  10   1        0.37       -0.83      2.12 o 
  -2  10   1        0.01        2.33      2.43 o 
  -1  10   1        0.22       -0.77      2.14 o 
  -1 -10   2       25.35       26.51      2.77 o 
   0 -10   2        0.09        1.22      1.43 o 
   1 -10   2        0.59        1.21      1.43 o 
   2 -10   2        5.84        4.73      1.61 o 
   3 -10   2        0.27        2.33      1.95 o 
   4 -10   2       17.68       20.30      3.39 o 
  -3  -9   2       16.00       18.06      2.29 o 
  -2  -9   2       13.73       15.25      2.08 o 
  -1  -9   2        6.25        4.58      1.47 o 
   0  -9   2       11.99       13.12      2.43 o 
   1  -9   2        6.80        4.97      1.46 o 
   2  -9   2        0.59       -0.01      1.14 o 
   3  -9   2       21.89       18.24      4.16 o 
   4  -9   2       14.26       16.48      2.95 o 
   5  -9   2        1.00        2.49      2.08 o 
   6  -9   2        6.38        4.72      2.37 o 
  -5  -8   2        6.64        4.80      1.62 o 
  -4  -8   2        1.26        1.34      1.87 o 
  -3  -8   2        0.02        0.40      1.03 o 
  -2  -8   2       18.06       13.31      1.78 o 
  -1  -8   2        3.01        0.86      1.11 o 
   0  -8   2       28.62       27.95      2.42 o 
   1  -8   2       14.76       16.92      3.19 o 
   2  -8   2       21.87       22.85      2.11 o 
   3  -8   2       43.45       50.22      2.70 o 
   4  -8   2        0.05       -0.04      1.48 o 
   5  -8   2        8.47        9.52      2.39 o 
   6  -8   2       22.91       21.11      3.41 o 
   7  -8   2       18.87       18.99      3.45 o 
  -6  -7   2       13.40       20.72      2.48 o 
  -5  -7   2        0.01       -0.91      1.09 o 
  -4  -7   2        2.59        3.05      1.58 o 
  -3  -7   2        0.72       -0.79      0.86 o 
  -2  -7   2       11.58       11.92      1.63 o 
  -1  -7   2        4.62        4.96      1.11 o 
   0  -7   2       73.73       77.53      2.99 o 
   1  -7   2      115.32      110.26      3.61 o 
   2  -7   2        0.06        1.36      0.89 o 
   4  -7   2        6.47        8.05      1.38 o 
   5  -7   2       14.96        8.41      5.76 o 
   6  -7   2        9.74       10.63      1.75 o 
   7  -7   2        7.44        9.24      2.92 o 
   8  -7   2        0.00        0.77      1.60 o 
  -7  -6   2       11.11       17.30      2.34 o 
  -6  -6   2        3.69        3.58      1.43 o 
  -5  -6   2       32.22       32.80      2.40 o 
  -4  -6   2        2.80        2.79      1.13 o 
  -3  -6   2       17.38       15.78      1.67 o 
  -2  -6   2       36.40       33.02      2.62 o 
  -1  -6   2       35.13       38.21      2.02 o 
   0  -6   2        1.49        2.19      0.85 o 
   1  -6   2        4.34        3.79      2.07 o 
   2  -6   2      194.17      196.60      3.72 o 
   3  -6   2       82.43       79.34      2.28 o 
   4  -6   2        0.32        0.15      0.57 o 
   5  -6   2       10.91       11.05      1.59 o 
   6  -6   2       64.38       64.65      3.16 o 
   7  -6   2        0.26        0.25      1.11 o 
   8  -6   2        5.63        4.48      1.54 o 
  -8  -5   2       27.77       23.52      3.24 o 
  -7  -5   2        0.32       -0.68      1.19 o 
  -6  -5   2       48.37       49.80      2.84 o 
  -5  -5   2       36.19       33.16      2.26 o 
  -4  -5   2        6.02        7.23      1.28 o 
  -3  -5   2        4.97        3.98      0.99 o 
  -2  -5   2       12.26       15.31      1.43 o 
  -1  -5   2      333.61      342.90      6.71 o 
   0  -5   2       79.54       95.02      2.84 o 
   1  -5   2      143.82      153.60      3.28 o 
   2  -5   2        1.22        3.02      0.72 o 
   3  -5   2       43.70       41.03      1.53 o 
   4  -5   2        0.60       -0.05      0.53 o 
   5  -5   2       46.75       44.49      2.36 o 
   6  -5   2      314.70      292.65      7.16 o 
   7  -5   2      250.53      252.97      6.84 o 
   8  -5   2       23.97       25.49      2.58 o 
   9  -5   2        0.22       -0.41      1.27 o 
  -8  -4   2       14.11       15.62      3.39 o 
  -7  -4   2       11.19       11.32      2.79 o 
  -6  -4   2        0.02        0.23      1.56 o 
  -5  -4   2        8.89        3.91      1.09 o 
  -4  -4   2       11.01       12.09      1.40 o 
  -3  -4   2        0.06        1.03      0.99 o 
  -2  -4   2       22.38       18.17      1.35 o 
  -1  -4   2      484.17      470.71      8.27 o 
   0  -4   2        0.20        0.27      0.32 o 
   1  -4   2       24.91       22.78      1.13 o 
   2  -4   2      309.80      295.26      9.00 o 
   3  -4   2       35.35       36.96      1.38 o 
   4  -4   2      248.26      249.93      4.40 o 
   5  -4   2       89.46       94.87      2.50 o 
   6  -4   2      113.29      104.89      5.64 o 
   7  -4   2      103.73      110.06      4.21 o 
   8  -4   2        2.27        0.66      1.16 o 
   9  -4   2        5.01        4.66      1.59 o 
  -9  -3   2        6.03        5.91      1.86 o 
  -8  -3   2       13.96       16.50      4.13 o 
  -7  -3   2        6.88        7.63      1.57 o 
  -6  -3   2        3.12        2.53      0.85 o 
  -5  -3   2        6.51        5.80      0.87 o 
  -4  -3   2        0.68        0.43      0.50 o 
  -3  -3   2       41.08       41.35      1.37 o 
  -2  -3   2      265.80      287.39      4.27 o 
  -1  -3   2      718.40      724.92     11.47 o 
   0  -3   2        0.17       -0.20      0.29 o 
   1  -3   2       10.63        9.11      0.63 o 
   2  -3   2      134.52      138.54      2.53 o 
   3  -3   2       23.48       22.62      1.27 o 
   4  -3   2       75.12       82.35      6.17 o 
   5  -3   2       42.97       40.13      1.53 o 
   6  -3   2       66.93       66.14      2.98 o 
   7  -3   2        2.28        0.32      0.93 o 
   8  -3   2        3.80        5.41      1.89 o 
   9  -3   2       10.40        6.74      3.89 o 
  -9  -2   2        6.53        5.44      1.34 o 
  -8  -2   2       62.78       69.60      3.02 o 
  -7  -2   2       52.72       52.57      2.23 o 
  -6  -2   2       86.49       80.95      2.48 o 
  -5  -2   2        6.51        6.04      0.87 o 
  -4  -2   2        0.09        0.10      0.51 o 
  -3  -2   2       70.71       69.69      1.72 o 
  -2  -2   2       18.62       17.22      0.82 o 
  -1  -2   2     5050.68     4911.41     71.10 o 
   0  -2   2      509.70      486.43      7.59 o 
   1  -2   2     1421.58     1372.46     20.30 o 
   2  -2   2      183.07      158.47      2.61 o 
   3  -2   2        1.48        0.96      0.76 o 
   4  -2   2      311.60      316.55      4.99 o 
   5  -2   2       52.05       62.95      1.93 o 
   6  -2   2        4.44        3.95      1.30 o 
   7  -2   2       25.37       19.69      2.05 o 
   8  -2   2       18.08       16.60      2.08 o 
   9  -2   2        1.77        1.44      1.44 o 
  -9  -1   2        1.95        1.31      1.05 o 
  -8  -1   2        5.54        4.58      1.10 o 
  -7  -1   2       16.44       17.81      1.51 o 
  -6  -1   2        0.14       -0.17      0.59 o 
  -5  -1   2        2.73        1.01      0.99 o 
  -4  -1   2       70.18       71.98      1.89 o 
  -3  -1   2     2954.85     2852.89     34.22 o 
  -2  -1   2    21274.81    20515.50    243.54 o 
  -1  -1   2     1091.14     1064.51     12.93 o 
   0  -1   2      438.93      407.58      5.21 o 
   1  -1   2      195.35      169.10      3.27 o 
   2  -1   2     2427.35     2448.90     29.38 o 
   3  -1   2      569.54      574.19      7.77 o 
   4  -1   2       17.11       18.94      1.07 o 
   5  -1   2        1.75        1.39      0.60 o 
   6  -1   2       65.22       68.65      2.66 o 
   7  -1   2       38.09       31.94      2.29 o 
   8  -1   2       11.17       11.25      1.81 o 
   9  -1   2        2.45        0.60      1.26 o 
 -10   0   2        3.23        1.87      1.27 o 
  -9   0   2        0.41       -0.04      0.92 o 
  -8   0   2        0.20        0.40      0.81 o 
  -7   0   2        0.00       -0.09      0.74 o 
  -6   0   2      232.63      228.05      4.42 o 
  -5   0   2      187.71      191.18      3.67 o 
  -4   0   2       13.96       12.83      0.88 o 
  -3   0   2      191.46      199.76      3.26 o 
  -2   0   2      531.11      475.13      6.73 o 
  -1   0   2       24.95       20.29      0.59 o 
   0   0   2      185.35      173.02      2.42 o 
   1   0   2      838.83      785.72      9.75 o 
   2   0   2     7984.87     8085.84     95.26 o 
   3   0   2       48.25       50.28      1.46 o 
   4   0   2       48.27       52.57      1.66 o 
   5   0   2      120.55      126.16      2.93 o 
   6   0   2       42.07       44.75      1.89 o 
   7   0   2        5.52        5.51      1.07 o 
   8   0   2        4.69        6.08      1.52 o 
   9   0   2        3.45        2.95      2.20 o 
 -10   1   2        0.08        0.49      1.13 o 
  -9   1   2        0.06        0.64      0.96 o 
  -8   1   2       23.12       21.39      1.72 o 
  -7   1   2       22.98       24.18      1.81 o 
  -6   1   2       12.56       12.62      1.15 o 
  -5   1   2       90.93       96.56      2.41 o 
  -4   1   2       50.77       48.94      2.63 o 
  -3   1   2      644.07      584.54     28.06 o 
  -2   1   2       24.99       24.93      0.92 o 
  -1   1   2      127.73      132.91      2.68 o 
   0   1   2      348.45      345.18      4.54 o 
   1   1   2     6506.37     5993.95    112.56 o 
   2   1   2      171.03      145.59      2.58 o 
   3   1   2       69.90       68.74      1.80 o 
   4   1   2        1.60        1.73      0.69 o 
   5   1   2        0.17        0.96      1.02 o 
   6   1   2       70.98       76.25      3.03 o 
   7   1   2        2.10       -0.58      1.19 o 
   8   1   2        4.91        4.07      1.35 o 
   9   1   2        0.00        1.06      1.29 o 
 -10   2   2       17.58       20.33      3.64 o 
  -9   2   2       48.48       53.88      3.03 o 
  -8   2   2       15.13       15.18      1.45 o 
  -7   2   2       21.42       22.06      1.54 o 
  -6   2   2       21.98       22.14      1.33 o 
  -5   2   2       35.62       32.51      1.41 o 
  -4   2   2       77.79       79.78      2.02 o 
  -3   2   2     1364.96     1345.74     16.83 o 
  -2   2   2     1554.81     1625.89     19.84 o 
  -1   2   2       40.87       40.29      2.12 o 
   0   2   2       68.01       68.47      1.39 o 
   1   2   2      639.77      672.19      8.72 o 
   2   2   2       87.75       92.10      8.01 o 
   3   2   2        0.55        0.95      0.50 o 
   4   2   2        8.32        8.30      1.34 o 
   5   2   2        0.69       -0.36      0.78 o 
   6   2   2        4.54        4.47      1.13 o 
   7   2   2        3.67        5.33      1.27 o 
   8   2   2        0.02       -0.19      1.71 o 
 -10   3   2        0.17       -1.02      1.28 o 
  -9   3   2       16.62       15.54      1.65 o 
  -8   3   2        0.39        0.75      0.84 o 
  -7   3   2       54.51       50.82      2.07 o 
  -6   3   2       32.69       31.08      3.58 o 
  -5   3   2       23.18       21.83      1.25 o 
  -4   3   2       62.18       73.46      2.59 o 
  -3   3   2      458.13      497.52      8.73 o 
  -2   3   2        5.17        3.77      0.50 o 
  -1   3   2      153.99      140.63      2.45 o 
   0   3   2       13.32       11.72      0.79 o 
   1   3   2     1227.82     1303.35     16.28 o 
   2   3   2       33.39       39.55      1.85 o 
   3   3   2       35.99       40.33      1.56 o 
   4   3   2        3.47        4.56      0.85 o 
   5   3   2       11.12        9.20      1.36 o 
   6   3   2       12.98       11.78      1.43 o 
   7   3   2        2.15        1.85      1.27 o 
   8   3   2        0.92       -0.33      1.34 o 
 -10   4   2        0.73        1.62      1.58 o 
  -9   4   2       42.99       42.88      2.30 o 
  -8   4   2       84.16       96.01      3.10 o 
  -7   4   2      209.39      209.26      4.60 o 
  -6   4   2       20.39       22.23      1.53 o 
  -5   4   2        3.05        1.35      0.84 o 
  -4   4   2       96.52       93.20      2.38 o 
  -3   4   2      511.01      529.83      7.62 o 
  -2   4   2       76.32       77.60      1.88 o 
  -1   4   2       66.21       64.63      1.96 o 
   0   4   2       75.75       74.35      3.23 o 
   1   4   2      119.84      134.18      2.65 o 
   2   4   2       38.41       39.02      1.49 o 
   3   4   2       59.95       58.30      1.94 o 
   4   4   2       85.93       90.58      3.33 o 
   5   4   2      146.87      152.13      4.66 o 
   6   4   2        5.08        4.45      1.44 o 
   7   4   2       46.59       52.37      5.87 o 
  -9   5   2        1.37        2.71      1.67 o 
  -8   5   2       13.64       15.36      2.11 o 
  -7   5   2       89.73       89.83      2.94 o 
  -6   5   2        0.05       -0.02      0.67 o 
  -5   5   2       21.15       22.83      1.43 o 
  -4   5   2        0.59        1.43      0.62 o 
  -3   5   2      297.61      300.49      5.06 o 
  -2   5   2        2.00        1.10      0.51 o 
  -1   5   2       23.74       30.08      1.26 o 
   0   5   2        2.20        1.50      0.51 o 
   1   5   2        3.62        2.91      0.80 o 
   2   5   2        1.53        0.47      0.74 o 
   3   5   2        0.07       -0.76      0.71 o 
   4   5   2        3.28        5.59      1.26 o 
   5   5   2       14.27       15.32      1.95 o 
   6   5   2       22.50       20.84      2.35 o 
  -9   6   2        0.40        1.43      2.14 o 
  -8   6   2       17.95       23.30      5.37 o 
  -7   6   2       19.52       19.78      1.73 o 
  -6   6   2        1.42        0.06      0.76 o 
  -5   6   2       38.59       32.68      1.70 o 
  -4   6   2      103.22       88.82      2.55 o 
  -3   6   2       33.33       30.60      1.59 o 
  -2   6   2       22.96       23.23      1.68 o 
  -1   6   2        6.85        7.04      1.19 o 
   0   6   2       76.10       73.37      2.81 o 
   1   6   2       11.65       10.88      1.38 o 
   2   6   2       41.38       43.38      4.29 o 
   3   6   2        1.13        0.88      1.02 o 
   4   6   2        0.02       -0.56      1.04 o 
   5   6   2        0.51       -0.54      1.16 o 
   6   6   2        0.80        2.46      1.49 o 
  -8   7   2        0.11       -2.53      1.79 o 
  -7   7   2        0.44       -0.11      1.17 o 
  -6   7   2        4.23        2.57      1.33 o 
  -5   7   2       20.24        9.34      2.53 o 
  -4   7   2       11.01       10.10      2.20 o 
  -3   7   2       19.61       34.37      3.45 o 
  -2   7   2       13.78       16.81      2.83 o 
  -1   7   2       42.76       48.50      4.01 o 
   0   7   2      239.87      242.95      8.34 o 
   1   7   2      246.77      240.65      6.04 o 
   2   7   2        3.08        4.37      1.26 o 
   3   7   2        0.34        0.24      1.11 o 
   4   7   2        2.29        3.90      3.52 o 
   5   7   2        1.33        1.46      1.50 o 
  -7   8   2        0.12       -0.02      1.70 o 
  -6   8   2        1.99        2.68      1.83 o 
  -5   8   2       22.99       19.18      3.20 o 
  -4   8   2        0.31        0.98      1.72 o 
  -3   8   2        4.01        4.26      2.16 o 
  -2   8   2        0.15        0.75      1.68 o 
  -1   8   2        6.27        3.51      2.22 o 
   0   8   2       79.31       90.34      5.76 o 
   1   8   2       38.93       34.93      4.32 o 
   2   8   2       49.52       57.62      5.01 o 
   3   8   2       20.75       25.49      4.07 o 
  -6   9   2        1.96        1.25      2.14 o 
  -5   9   2        9.91       13.63      3.14 o 
  -4   9   2       26.40       28.34      3.95 o 
  -3   9   2        0.01       -1.50      1.87 o 
  -2   9   2        2.55        0.39      1.97 o 
  -1   9   2        8.40        3.74      2.24 o 
   0   9   2        2.59        2.99      2.45 o 
   1   9   2        4.41        6.11      2.66 o 
  -1 -10   3        5.42        5.63      1.73 o 
   0 -10   3        0.55       -0.70      1.39 o 
   1 -10   3        5.64        5.59      2.05 o 
   2 -10   3        1.02        1.33      1.95 o 
   3 -10   3        3.90        4.28      2.02 o 
  -3  -9   3        0.75        1.18      1.40 o 
  -2  -9   3        4.37        3.79      1.50 o 
  -1  -9   3        8.99       10.87      1.82 o 
   0  -9   3       25.38       29.05      2.59 o 
   1  -9   3       46.12       47.56      2.82 o 
   2  -9   3        5.41        2.93      1.34 o 
   4  -9   3        7.23       10.78      2.62 o 
   5  -9   3        0.13        0.08      1.85 o 
   6  -9   3       11.02        4.53      2.22 o 
  -5  -8   3        5.04        3.72      1.49 o 
  -4  -8   3        1.38        1.16      1.17 o 
  -3  -8   3        6.14        4.63      1.34 o 
  -2  -8   3        1.41        0.60      1.18 o 
  -1  -8   3       16.87       18.17      1.92 o 
   0  -8   3        6.52        4.76      1.29 o 
   1  -8   3       42.83       44.38      2.58 o 
   2  -8   3       30.46       28.74      3.03 o 
   3  -8   3        0.88       -0.56      1.37 o 
   4  -8   3       96.48       89.49      5.40 o 
   5  -8   3       16.68       23.11      3.35 o 
   6  -8   3        0.98        1.99      1.89 o 
   7  -8   3        2.36        3.20      2.31 o 
  -6  -7   3       14.08       14.94      2.22 o 
  -5  -7   3        6.79        5.47      1.46 o 
  -4  -7   3        1.98        1.78      1.53 o 
  -3  -7   3        0.54       -0.40      0.92 o 
  -2  -7   3        1.67        2.26      1.00 o 
  -1  -7   3        0.32       -1.16      0.77 o 
   0  -7   3      162.04      174.75      4.74 o 
   1  -7   3       83.96       80.35      3.06 o 
   3  -7   3        1.60        1.04      0.98 o 
   4  -7   3        3.90        3.66      1.75 o 
   5  -7   3        0.89        2.15      1.09 o 
   6  -7   3        2.36        1.64      1.25 o 
   7  -7   3        7.97        8.78      1.83 o 
   8  -7   3       23.76       31.67      3.08 o 
  -7  -6   3       12.14        9.90      1.95 o 
  -6  -6   3        8.42        5.89      2.10 o 
  -5  -6   3        6.92        8.14      1.57 o 
  -4  -6   3        1.73        1.62      1.21 o 
  -3  -6   3        0.97        1.29      0.86 o 
  -2  -6   3        0.03        0.33      0.75 o 
  -1  -6   3      282.36      270.09     11.02 o 
   0  -6   3        2.75        1.74      1.08 o 
   1  -6   3      287.38      328.19      6.78 o 
   2  -6   3      214.84      207.80      3.83 o 
   3  -6   3       21.43       21.14      1.30 o 
   4  -6   3       20.56       17.00      2.21 o 
   5  -6   3        0.44        1.68      1.04 o 
   6  -6   3       14.80       15.77      2.83 o 
   7  -6   3       12.05        7.01      1.57 o 
   8  -6   3        3.72        7.65      1.94 o 
  -8  -5   3        0.65        0.13      1.98 o 
  -7  -5   3        0.28        0.60      1.76 o 
  -6  -5   3       12.97       11.45      2.05 o 
  -5  -5   3       22.41       22.01      4.77 o 
  -4  -5   3       33.94       36.09      2.14 o 
  -3  -5   3       37.46       42.76      2.16 o 
  -2  -5   3      450.70      476.12      8.85 o 
  -1  -5   3       38.88       39.79      1.91 o 
   0  -5   3      234.06      238.01      5.16 o 
   1  -5   3        4.47        3.70      0.87 o 
   2  -5   3        0.52        0.55      0.59 o 
   3  -5   3      206.61      212.72      7.87 o 
   4  -5   3       93.59       84.63      3.09 o 
   5  -5   3      379.99      369.28     11.56 o 
   6  -5   3       51.36       57.03      2.98 o 
   7  -5   3       13.40       12.83      1.87 o 
   8  -5   3        1.43       -0.79      1.13 o 
  -8  -4   3       29.02       30.01      2.79 o 
  -7  -4   3       53.79       57.52      3.11 o 
  -6  -4   3        0.00       -0.87      0.95 o 
  -5  -4   3      112.19      126.64      6.34 o 
  -4  -4   3        2.89        0.63      1.54 o 
  -3  -4   3        0.01        0.35      0.43 o 
  -2  -4   3        2.09        3.35      0.44 o 
  -1  -4   3      122.49      114.67      3.21 o 
   0  -4   3        1.08        0.59      0.59 o 
   1  -4   3       16.25       16.27      1.00 o 
   2  -4   3        0.45        0.17      0.38 o 
   3  -4   3      148.40      152.10      2.96 o 
   4  -4   3        5.00        1.54      1.07 o 
   5  -4   3      122.48      115.36      3.81 o 
   6  -4   3        1.22        1.03      0.93 o 
   7  -4   3       34.14       31.50      4.08 o 
   8  -4   3        1.20       -0.28      1.08 o 
   9  -4   3       11.40       10.34      2.09 o 
  -9  -3   3        0.67       -0.71      1.30 o 
  -8  -3   3       14.11       19.26      2.56 o 
  -7  -3   3       77.00       76.67      2.69 o 
  -6  -3   3        9.18       10.13      1.17 o 
  -5  -3   3       48.72       48.41      1.85 o 
  -4  -3   3       27.33       26.44      2.17 o 
  -3  -3   3      123.50      135.88      2.67 o 
  -2  -3   3     1415.99     1408.42     17.43 o 
  -1  -3   3      800.09      772.02      9.83 o 
   0  -3   3       59.43       56.56      1.36 o 
   1  -3   3        2.96        2.92      0.48 o 
   2  -3   3        5.14       12.75      1.01 o 
   3  -3   3      254.55      239.72      3.89 o 
   4  -3   3      245.52      223.36      3.87 o 
   5  -3   3       48.00       51.29      2.46 o 
   6  -3   3       20.69       17.07      4.55 o 
   7  -3   3       32.39       29.44      2.48 o 
   8  -3   3        5.68        5.19      1.99 o 
   9  -3   3        0.00        0.49      1.31 o 
  -9  -2   3        5.06        2.60      1.15 o 
  -8  -2   3        3.75        5.35      1.19 o 
  -7  -2   3       11.37       10.38      1.26 o 
  -6  -2   3        4.54        3.45      1.36 o 
  -5  -2   3      134.04      134.26      3.06 o 
  -4  -2   3        3.32        1.74      0.71 o 
  -3  -2   3      667.96      622.31      8.41 o 
  -2  -2   3     3731.64     3797.02     61.31 o 
  -1  -2   3     6362.61     6220.71     73.40 o 
   0  -2   3      306.14      290.89      4.85 o 
   1  -2   3      178.47      164.09      2.55 o 
   2  -2   3      855.95      922.11     11.68 o 
   3  -2   3       60.84       60.20      3.23 o 
   5  -2   3       12.67       13.07      1.05 o 
   6  -2   3        3.48        3.22      1.28 o 
   7  -2   3        6.71        7.33      2.28 o 
   8  -2   3       10.62       10.06      1.76 o 
   9  -2   3        1.48        1.12      1.87 o 
 -10  -1   3        3.55        6.29      1.81 o 
  -9  -1   3        0.11       -1.31      0.88 o 
  -8  -1   3        0.07       -0.05      0.79 o 
  -7  -1   3        8.44        8.68      1.19 o 
  -6  -1   3       29.08       30.77      1.57 o 
  -5  -1   3      419.21      420.20      6.55 o 
  -4  -1   3      398.47      408.52      6.10 o 
  -3  -1   3      567.19      521.84      7.13 o 
  -2  -1   3     2674.67     2648.75     31.61 o 
  -1  -1   3      367.09      367.90      6.42 o 
   0  -1   3      527.37      534.06      6.80 o 
   1  -1   3        1.84        3.73      0.66 o 
   2  -1   3      143.94      163.22      2.66 o 
   3  -1   3      881.53     1008.00     15.54 o 
   4  -1   3       69.02       66.49      1.84 o 
   5  -1   3        1.29        0.34      0.60 o 
   6  -1   3        7.57        7.43      1.80 o 
   7  -1   3        4.60        3.19      1.24 o 
   8  -1   3        9.42        6.71      2.24 o 
   9  -1   3        7.33       10.03      1.83 o 
 -10   0   3        0.36        1.77      1.19 o 
  -8   0   3        0.01        0.44      0.85 o 
  -7   0   3        0.38       -0.25      0.68 o 
  -6   0   3        7.02        8.59      1.00 o 
  -5   0   3        3.50        2.65      0.62 o 
  -4   0   3       44.10       42.92      1.44 o 
  -3   0   3        2.52        3.69      0.67 o 
  -2   0   3     1662.07     1586.12     19.21 o 
  -1   0   3       60.69       45.38      1.00 o 
   0   0   3      452.68      415.52      5.43 o 
   1   0   3     4055.41     4033.25     47.75 o 
   2   0   3      575.76      561.46      8.53 o 
   3   0   3      831.07      825.77     10.86 o 
   4   0   3        1.63        2.88      0.64 o 
   5   0   3        0.14       -0.58      0.59 o 
   6   0   3        0.94        0.37      0.71 o 
   7   0   3       20.64       20.14      2.06 o 
   8   0   3       25.74       28.51      2.92 o 
 -10   1   3       23.95       27.23      2.23 o 
  -9   1   3        2.31        2.48      1.12 o 
  -8   1   3        0.50        2.17      0.90 o 
  -7   1   3        4.16        4.83      0.92 o 
  -6   1   3      172.31      171.72      3.66 o 
  -5   1   3       89.20       94.51      2.37 o 
  -4   1   3       54.77       55.22      1.62 o 
  -3   1   3       71.96       59.45      1.50 o 
  -2   1   3      114.31      117.23      2.33 o 
  -1   1   3     1474.56     1414.71     21.27 o 
   0   1   3       65.48       58.18      1.25 o 
   1   1   3       36.54       39.42      1.42 o 
   2   1   3       50.55       48.99      1.42 o 
   3   1   3      653.65      679.22      9.29 o 
   4   1   3        8.11        9.21      0.95 o 
   5   1   3        0.88        0.55      0.71 o 
   6   1   3       18.40       17.19      1.46 o 
   7   1   3        3.40        7.23      2.94 o 
   8   1   3        7.13        8.08      2.82 o 
 -10   2   3       49.12       60.10      3.19 o 
  -9   2   3       20.03       19.75      3.06 o 
  -8   2   3       90.80       94.60      3.02 o 
  -7   2   3       74.68       69.63      2.38 o 
  -6   2   3        0.11        0.14      0.57 o 
  -5   2   3       19.05       18.39      1.19 o 
  -4   2   3        1.39        0.67      0.45 o 
  -3   2   3      926.59      945.77     12.77 o 
  -2   2   3       80.82       82.30      1.65 o 
  -1   2   3      335.12      351.54      4.83 o 
   0   2   3       85.71       74.60      1.83 o 
   1   2   3        0.07        1.27      0.53 o 
   2   2   3     1398.42     1395.84     17.52 o 
   3   2   3      125.90      128.91      2.83 o 
   4   2   3        0.05       -0.31      0.80 o 
   5   2   3       14.81       15.52      1.37 o 
   6   2   3       50.37       55.82      2.31 o 
   7   2   3        0.33        1.70      1.02 o 
   8   2   3       16.89       21.27      4.31 o 
 -10   3   3        0.09        2.29      1.21 o 
  -9   3   3       25.16       26.74      2.33 o 
  -8   3   3      172.81      185.29      4.59 o 
  -7   3   3      103.80      103.67      3.00 o 
  -6   3   3      347.07      342.65      6.00 o 
  -5   3   3       21.43       24.77      1.40 o 
  -4   3   3      105.00      121.31      2.69 o 
  -3   3   3       83.09       94.55      2.14 o 
  -2   3   3      225.02      238.90      3.76 o 
  -1   3   3        9.13        9.30      0.66 o 
   0   3   3      102.29      110.01      2.63 o 
   1   3   3       91.54      112.47      3.06 o 
   2   3   3       18.66       20.23      1.42 o 
   3   3   3        0.01       -0.44      0.48 o 
   4   3   3       42.00       40.42      2.13 o 
   5   3   3       35.42       35.62      4.77 o 
   6   3   3      175.72      182.12      5.39 o 
   7   3   3       88.22      109.36      4.40 o 
 -10   4   3        0.31        0.44      1.49 o 
  -9   4   3        0.15        0.46      0.98 o 
  -8   4   3        6.18        5.34      1.31 o 
  -7   4   3        7.54        8.80      1.88 o 
  -6   4   3       38.35       36.87      1.77 o 
  -5   4   3        0.10        0.62      0.58 o 
  -4   4   3       53.61       58.18      1.85 o 
  -3   4   3       12.90        5.78      0.69 o 
  -2   4   3      156.51      180.82      4.11 o 
  -1   4   3      901.10      928.15     12.06 o 
   0   4   3      321.29      322.97      4.95 o 
   1   4   3       26.67       30.79      1.27 o 
   2   4   3      175.02      190.53      3.69 o 
   3   4   3       16.17       15.92      1.27 o 
   4   4   3        3.30        3.97      1.81 o 
   5   4   3       22.12       27.29      2.27 o 
   6   4   3       15.96       18.17      2.19 o 
   7   4   3       38.79       39.31      2.95 o 
  -9   5   3        3.15        5.03      2.21 o 
  -8   5   3        8.72        8.56      1.72 o 
  -7   5   3       44.89       50.31      2.83 o 
  -6   5   3        2.04        3.92      0.89 o 
  -5   5   3        8.08        6.46      0.94 o 
  -4   5   3        0.12       -0.64      0.50 o 
  -3   5   3       12.43       11.14      1.18 o 
  -2   5   3       25.44       30.65      1.75 o 
  -1   5   3        9.08       10.77      0.89 o 
   0   5   3        1.36        1.09      0.54 o 
   1   5   3       20.66       19.17      1.50 o 
   2   5   3       20.41       18.74      1.69 o 
   3   5   3        0.45        0.23      0.85 o 
   4   5   3        5.69        5.61      1.33 o 
   5   5   3       10.91        7.72      2.10 o 
   6   5   3        1.80        0.74      1.31 o 
  -9   6   3        0.65       -1.31      1.87 o 
  -8   6   3       13.99       15.30      2.17 o 
  -7   6   3       45.92       41.14      3.12 o 
  -6   6   3       26.71       27.37      2.69 o 
  -5   6   3        4.68        6.22      1.38 o 
  -4   6   3       17.55       12.78      5.03 o 
  -3   6   3        2.61        4.25      1.06 o 
  -2   6   3        9.97        8.06      2.02 o 
  -1   6   3      248.24      249.38      9.06 o 
   0   6   3       53.72       57.96      2.46 o 
   1   6   3        8.90        8.35      1.30 o 
   2   6   3       16.21       16.82      1.79 o 
   3   6   3        8.77        7.99      1.48 o 
   4   6   3        4.02        4.09      1.38 o 
   5   6   3        2.62        2.34      1.41 o 
  -8   7   3        0.67        1.35      1.45 o 
  -7   7   3        8.10        4.28      1.49 o 
  -6   7   3        4.58        3.14      1.36 o 
  -5   7   3       18.92       20.90      3.18 o 
  -4   7   3        0.42        0.69      1.45 o 
  -3   7   3       68.62       61.79      4.55 o 
  -2   7   3      343.62      334.82     11.49 o 
  -1   7   3       18.06       16.95      3.05 o 
   0   7   3       29.83       26.53      3.70 o 
   1   7   3        0.02       -0.83      1.35 o 
   2   7   3       89.95       84.71      5.49 o 
   3   7   3       59.62       55.14      4.74 o 
   4   7   3        8.28        7.02      2.58 o 
  -7   8   3        0.03        0.79      1.95 o 
  -6   8   3       22.06       24.04      3.68 o 
  -5   8   3       30.43       32.31      3.70 o 
  -4   8   3        0.55       -0.46      1.68 o 
  -3   8   3       13.08       19.76      3.47 o 
  -2   8   3        3.38        3.86      1.95 o 
  -1   8   3        6.27        5.13      2.29 o 
   0   8   3        5.58        3.45      2.08 o 
   1   8   3       20.35       24.87      3.76 o 
   2   8   3        0.32       -0.91      1.89 o 
   3   8   3        3.50       10.37      2.95 o 
  -5   9   3        0.25       -0.73      1.91 o 
  -4   9   3        0.01        1.39      2.12 o 
  -3   9   3        0.73       -0.54      1.79 o 
  -2   9   3        4.42        6.84      2.58 o 
  -1   9   3        8.78        7.96      2.89 o 
   0   9   3        2.61        4.34      2.58 o 
   1   9   3       38.74       37.25      4.92 o 
  -1 -10   4        0.33        1.76      1.46 o 
   0 -10   4        2.90        2.44      1.44 o 
   1 -10   4       26.66       27.05      3.64 o 
   2 -10   4        5.33        2.56      1.93 o 
   3 -10   4        0.02       -0.75      1.48 o 
   4 -10   4        1.57       -0.71      2.12 o 
  -4  -9   4        7.54        5.69      1.62 o 
  -3  -9   4        0.98        2.29      1.66 o 
  -2  -9   4        0.03        0.40      1.14 o 
  -1  -9   4        4.55        3.59      1.39 o 
   0  -9   4       15.13       13.81      1.99 o 
   1  -9   4        7.29        7.76      1.63 o 
   2  -9   4        0.30        0.73      1.56 o 
   3  -9   4        0.00        0.29      1.75 o 
   4  -9   4        2.57        3.64      2.04 o 
   5  -9   4       38.52       60.34      4.90 o 
  -5  -8   4        1.04        1.22      1.34 o 
  -4  -8   4        0.59        0.24      1.14 o 
  -3  -8   4       19.03       20.65      2.16 o 
  -2  -8   4        9.93       12.40      2.14 o 
  -1  -8   4        4.18        1.75      1.14 o 
   0  -8   4      102.55      101.29      4.46 o 
   1  -8   4       37.31       41.12      3.31 o 
   2  -8   4      145.84      147.38      6.75 o 
   3  -8   4       54.60       50.14      4.01 o 
   4  -8   4        1.05        0.35      1.48 o 
   5  -8   4       14.50       13.96      2.97 o 
   6  -8   4        3.12        3.35      2.06 o 
   7  -8   4        0.01       -2.41      1.81 o 
  -6  -7   4        1.36        2.51      2.09 o 
  -5  -7   4       40.01       41.38      4.86 o 
  -4  -7   4       46.41       39.81      2.55 o 
  -3  -7   4       24.32       17.88      2.92 o 
  -2  -7   4        0.03       -0.49      0.76 o 
  -1  -7   4        8.51        8.99      1.39 o 
   0  -7   4      185.24      180.06      4.83 o 
   1  -7   4        1.24        0.42      0.76 o 
   2  -7   4       35.78       41.93      3.10 o 
   3  -7   4       26.61       27.09      3.35 o 
   4  -7   4       57.59       64.85      4.45 o 
   5  -7   4       27.37       31.89      3.62 o 
   6  -7   4        0.03        0.85      1.16 o 
   7  -7   4        1.37       -0.13      1.22 o 
  -7  -6   4        7.66        5.28      1.64 o 
  -6  -6   4       15.49       11.29      1.78 o 
  -5  -6   4        5.55        6.76      2.94 o 
  -4  -6   4       12.71       15.78      1.73 o 
  -3  -6   4       24.21       28.55      3.71 o 
  -2  -6   4        0.12        2.40      1.41 o 
  -1  -6   4       34.20       36.90      1.94 o 
   0  -6   4       31.83       34.31      2.41 o 
   1  -6   4       21.86       21.01      1.56 o 
   2  -6   4       29.71       27.91      1.40 o 
   3  -6   4       15.71       16.64      1.60 o 
   4  -6   4      615.86      605.30     16.68 o 
   5  -6   4      343.57      352.15     12.10 o 
   6  -6   4       66.31       57.08      3.09 o 
   7  -6   4        0.05       -0.39      1.17 o 
   8  -6   4        1.05        0.33      1.39 o 
  -8  -5   4        7.90        4.74      3.09 o 
  -7  -5   4       27.94       25.70      2.53 o 
  -6  -5   4       25.25       23.06      2.25 o 
  -5  -5   4       10.94       11.13      1.61 o 
  -4  -5   4        8.07        6.67      1.50 o 
  -3  -5   4        2.95        2.64      0.92 o 
  -2  -5   4        1.51        3.55      0.87 o 
  -1  -5   4       73.66       79.99      2.67 o 
   0  -5   4      121.94      119.38      2.88 o 
   1  -5   4        0.15       -0.12      0.77 o 
   2  -5   4       15.18       16.09      1.37 o 
   3  -5   4       15.81       16.37      1.50 o 
   4  -5   4      348.89      348.52      7.55 o 
   5  -5   4       97.12       93.65      3.59 o 
   6  -5   4        3.32        0.04      1.01 o 
   7  -5   4        0.87       -0.10      1.21 o 
   8  -5   4        8.55        8.34      1.82 o 
  -8  -4   4        9.26        8.78      2.18 o 
  -7  -4   4        0.62        1.04      1.63 o 
  -6  -4   4        2.16        2.57      1.16 o 
  -5  -4   4        5.10        4.99      1.20 o 
  -4  -4   4        5.28        9.01      2.52 o 
  -3  -4   4        0.75        0.90      0.49 o 
  -2  -4   4      175.83      177.74      3.10 o 
  -1  -4   4      605.84      659.77      8.71 o 
   0  -4   4      598.00      629.22      8.40 o 
   1  -4   4       52.61       55.24      1.51 o 
   2  -4   4        3.33        4.16      0.59 o 
   3  -4   4       83.72       90.01      2.05 o 
   4  -4   4      118.52      109.71      5.15 o 
   5  -4   4        0.81       -1.06      0.71 o 
   6  -4   4        3.65        0.96      1.73 o 
   7  -4   4        1.58        0.84      1.13 o 
   8  -4   4        1.32       -0.71      1.83 o 
  -9  -3   4       25.11       21.70      2.53 o 
  -8  -3   4        0.05       -1.60      1.07 o 
  -7  -3   4       33.53       34.13      2.37 o 
  -6  -3   4       23.60       22.95      1.61 o 
  -5  -3   4       14.23       14.86      1.19 o 
  -4  -3   4      236.60      237.86      4.21 o 
  -3  -3   4      493.53      519.95      7.35 o 
  -2  -3   4      448.67      424.56      5.98 o 
  -1  -3   4      754.66      724.00     11.46 o 
   0  -3   4       41.26       43.81      1.70 o 
   1  -3   4      141.52      141.02      2.45 o 
   2  -3   4       29.05       27.18      1.36 o 
   4  -3   4      170.99      157.52      6.15 o 
   5  -3   4        0.31        1.06      1.14 o 
   6  -3   4        2.10        2.44      1.07 o 
   7  -3   4       11.29        8.64      2.31 o 
   8  -3   4        2.34        2.34      1.23 o 
  -9  -2   4        1.96        2.65      1.53 o 
  -8  -2   4        0.18        0.08      0.82 o 
  -7  -2   4        5.16        5.09      1.04 o 
  -6  -2   4       21.13       21.15      1.80 o 
  -5  -2   4      618.92      630.41     11.73 o 
  -4  -2   4     1182.82     1208.54     15.59 o 
  -3  -2   4      128.62      127.90      2.55 o 
  -2  -2   4        2.02        0.77      0.40 o 
  -1  -2   4     1017.14     1012.20     15.49 o 
   0  -2   4      866.74      848.16     10.65 o 
   1  -2   4      215.94      246.80      4.85 o 
   2  -2   4        5.28        3.99      0.79 o 
   4  -2   4      141.38      158.53      4.24 o 
   5  -2   4        0.25        1.09      0.86 o 
   6  -2   4        0.14        0.46      0.91 o 
   7  -2   4        1.99        1.49      1.12 o 
   8  -2   4       21.98       19.76      2.28 o 
 -10  -1   4        1.52        2.63      1.53 o 
  -9  -1   4        4.63        4.49      1.33 o 
  -8  -1   4        0.02       -0.05      0.79 o 
  -7  -1   4        5.65        7.48      1.08 o 
  -6  -1   4        9.87       10.87      1.14 o 
  -5  -1   4       40.49       47.19      1.71 o 
  -4  -1   4       21.16       15.08      0.97 o 
  -3  -1   4        9.83        9.38      1.00 o 
  -2  -1   4       62.53       66.38      1.50 o 
  -1  -1   4      869.01      443.11      9.87 o 
   0  -1   4      775.15      777.65      9.78 o 
   1  -1   4     1170.28     1174.36     14.61 o 
   2  -1   4     1122.95     1109.18     13.95 o 
   3  -1   4        8.52        9.87      1.14 o 
   4  -1   4      362.59      370.14      7.28 o 
   5  -1   4        0.71        0.23      0.75 o 
   6  -1   4        1.62        2.43      1.08 o 
   7  -1   4        7.56        8.24      2.11 o 
   8  -1   4       25.23       23.76      6.59 o 
 -10   0   4       21.21       24.37      2.18 o 
  -9   0   4        9.57        7.82      2.28 o 
  -8   0   4        5.54        8.63      1.26 o 
  -7   0   4       11.38       11.41      1.23 o 
  -6   0   4       12.30       13.16      1.98 o 
  -5   0   4       14.77       13.16      1.03 o 
  -4   0   4      323.81      346.99      5.43 o 
  -3   0   4      281.66      298.30      5.45 o 
  -2   0   4      567.18      540.84      7.11 o 
  -1   0   4     2659.35     2604.16     50.89 o 
   0   0   4      264.07      273.52      3.92 o 
   1   0   4      245.05      260.96      3.90 o 
   2   0   4       19.54       17.93      0.94 o 
   3   0   4       79.63       79.69      2.01 o 
   4   0   4      220.72      214.06      5.15 o 
   5   0   4        2.41        2.42      1.34 o 
   6   0   4        0.69        0.56      0.98 o 
   7   0   4       13.48       13.65      1.86 o 
   8   0   4        6.77        5.39      1.56 o 
 -10   1   4       20.78       22.19      2.05 o 
  -9   1   4       11.61       10.93      1.44 o 
  -8   1   4       31.50       31.19      2.66 o 
  -7   1   4       45.66       42.24      1.91 o 
  -6   1   4      145.74      134.46      4.68 o 
  -5   1   4      426.96      425.23      6.76 o 
  -4   1   4      103.19       99.25      2.27 o 
  -3   1   4       26.41       24.66      1.00 o 
  -2   1   4        1.51        1.96      0.32 o 
  -1   1   4      101.36      100.65      2.50 o 
   0   1   4     1434.50     1452.49     17.78 o 
   1   1   4      657.69      693.52      9.12 o 
   2   1   4      813.96      853.05     11.21 o 
   3   1   4      886.52      913.45     12.17 o 
   4   1   4       22.02       20.32      1.34 o 
   5   1   4        0.53        0.17      0.73 o 
   6   1   4        2.93        0.99      1.59 o 
   7   1   4        0.02        1.40      1.41 o 
   8   1   4        0.18        2.64      1.40 o 
 -10   2   4        1.70        1.28      1.19 o 
  -9   2   4       17.01       17.61      1.74 o 
  -8   2   4       40.12       35.28      2.52 o 
  -7   2   4      130.79      134.14      4.81 o 
  -6   2   4        2.64        1.00      0.72 o 
  -5   2   4      113.11      116.27      2.73 o 
  -4   2   4      504.58      528.21      7.58 o 
  -3   2   4       98.17      101.01      2.10 o 
  -2   2   4      134.51      148.35      3.54 o 
  -1   2   4     1429.87     1489.16     22.82 o 
   0   2   4        0.80        0.41      0.36 o 
   1   2   4      127.25      123.61      2.49 o 
   3   2   4        2.59        1.35      0.65 o 
   4   2   4       65.86       68.96      2.30 o 
   5   2   4       14.69       16.43      1.48 o 
   6   2   4       15.08       18.78      1.66 o 
   7   2   4       51.07       51.07      8.48 o 
 -10   3   4        2.50        2.05      1.18 o 
  -9   3   4        0.01        0.16      0.92 o 
  -8   3   4        1.65        1.59      1.19 o 
  -7   3   4       46.15       38.56      6.65 o 
  -6   3   4        2.09        3.09      1.70 o 
  -5   3   4      174.40      182.98      3.73 o 
  -4   3   4       40.41       43.73      1.89 o 
  -3   3   4       15.95       18.79      1.81 o 
  -2   3   4      333.44      331.36      7.08 o 
  -1   3   4      182.06      178.14      2.97 o 
   0   3   4      412.59      467.95      8.02 o 
   1   3   4      147.39      143.66      2.84 o 
   2   3   4        7.69        7.36      1.99 o 
   3   3   4       82.15       76.79      2.78 o 
   4   3   4       19.02       16.90      1.45 o 
   5   3   4       29.87       30.10      2.51 o 
   6   3   4       28.85       30.57      2.07 o 
   7   3   4       43.01       45.88      4.53 o 
 -10   4   4        8.94       11.19      2.00 o 
  -9   4   4        3.35        4.91      1.49 o 
  -8   4   4        3.00        0.97      1.05 o 
  -7   4   4       75.92       82.29      2.78 o 
  -6   4   4       34.15       35.85      2.17 o 
  -5   4   4      128.74      123.12      2.99 o 
  -4   4   4       16.21       13.84      2.16 o 
  -3   4   4        7.61        7.31      1.01 o 
  -2   4   4       87.09      103.71      2.58 o 
  -1   4   4      227.56      221.32      3.73 o 
   0   4   4        0.33       -0.10      0.42 o 
   1   4   4        0.14        0.33      0.52 o 
   2   4   4       23.53       21.47      1.37 o 
   3   4   4        0.65       -0.46      1.19 o 
   4   4   4        0.00       -0.06      0.93 o 
   5   4   4       15.95       18.19      2.05 o 
   6   4   4       16.10       16.69      2.14 o 
  -9   5   4        1.53        2.04      1.37 o 
  -8   5   4        7.57        6.72      1.57 o 
  -7   5   4       10.32       10.19      1.75 o 
  -6   5   4      184.83      181.76      8.74 o 
  -5   5   4       25.38       19.10      1.90 o 
  -4   5   4        0.32        1.23      1.46 o 
  -2   5   4       84.02       82.06      2.95 o 
   0   5   4      127.58      135.44      4.55 o 
   1   5   4       11.81       10.72      1.32 o 
   2   5   4        0.64        0.43      0.90 o 
   3   5   4        9.80       14.32      1.66 o 
   4   5   4        0.02       -1.19      1.15 o 
   5   5   4        0.05        1.01      2.17 o 
   6   5   4        1.59        0.05      1.37 o 
  -9   6   4        8.12       11.43      4.40 o 
  -8   6   4        3.17        1.98      1.93 o 
  -7   6   4        0.34        0.20      1.24 o 
  -6   6   4        0.78        1.12      1.11 o 
  -5   6   4       47.63       41.93      2.85 o 
  -4   6   4       16.86       21.42      2.99 o 
  -3   6   4       85.95       82.66      3.68 o 
  -2   6   4      553.25      526.51     15.21 o 
  -1   6   4      564.20      557.66     15.94 o 
   0   6   4        0.44       -0.17      1.21 o 
   1   6   4        1.02        0.54      1.41 o 
   2   6   4       11.01       11.97      2.58 o 
   3   6   4        0.37        0.19      1.52 o 
   4   6   4       16.82       16.08      3.20 o 
   5   6   4        1.07        0.94      2.14 o 
  -8   7   4        1.27        1.86      1.89 o 
  -7   7   4       18.58       18.45      3.25 o 
  -6   7   4        0.11        0.22      1.20 o 
  -5   7   4       29.60       30.90      3.93 o 
  -4   7   4        7.40        7.56      2.24 o 
  -3   7   4       27.30       31.08      3.51 o 
  -2   7   4      188.26      182.82      8.12 o 
  -1   7   4       19.54       18.70      3.18 o 
   0   7   4        3.54        0.04      1.93 o 
   1   7   4        5.82        7.65      2.41 o 
   2   7   4       31.03       39.98      4.11 o 
   3   7   4        5.63        2.58      2.06 o 
   4   7   4       16.40       20.65      3.84 o 
  -7   8   4        1.38       -0.62      1.85 o 
  -6   8   4        0.65        0.89      1.66 o 
  -5   8   4        4.32        1.79      2.12 o 
  -4   8   4        9.58       12.45      2.83 o 
  -3   8   4       27.82       27.53      3.89 o 
  -2   8   4       20.21       18.76      3.35 o 
  -1   8   4        0.65        1.70      1.99 o 
   0   8   4        0.19        1.72      1.97 o 
   1   8   4        1.48        2.16      2.12 o 
   2   8   4        2.59        1.29      1.97 o 
  -5   9   4        0.83        1.89      2.31 o 
  -4   9   4        0.02       -0.04      1.95 o 
  -3   9   4       11.73       11.53      3.26 o 
  -2   9   4        3.97        3.37      2.41 o 
  -1   9   4        0.32       -1.23      2.02 o 
   0   9   4        0.98        0.91      2.14 o 
  -1 -10   5        5.34        6.17      1.70 o 
   0 -10   5        9.09       13.63      2.99 o 
   1 -10   5       13.13       16.56      3.22 o 
   2 -10   5        3.21        2.45      1.99 o 
   3 -10   5        0.33       -0.33      1.83 o 
  -4  -9   5        5.93        7.36      1.78 o 
  -3  -9   5        0.13        0.96      1.33 o 
  -2  -9   5        1.84        1.73      1.28 o 
  -1  -9   5        0.35        1.33      1.26 o 
   0  -9   5        0.83        0.38      1.18 o 
   1  -9   5       47.69       50.28      4.26 o 
   2  -9   5        4.90        2.10      1.89 o 
   3  -9   5        0.16        0.46      1.72 o 
   4  -9   5        4.17       11.30      2.76 o 
   5  -9   5        0.45        1.48      2.10 o 
  -5  -8   5        7.80        6.00      2.62 o 
  -4  -8   5        6.39        4.34      1.39 o 
  -3  -8   5        1.68        0.11      1.06 o 
  -2  -8   5       29.07       25.73      2.31 o 
  -1  -8   5        0.61        0.53      1.06 o 
   0  -8   5        0.79       -0.93      0.92 o 
   1  -8   5        4.23        3.51      1.81 o 
   2  -8   5        3.73        2.85      1.87 o 
   3  -8   5        2.38        2.18      1.85 o 
   4  -8   5        2.28        3.66      2.04 o 
   5  -8   5        1.80        1.54      2.04 o 
   6  -8   5        0.11       -2.14      1.64 o 
  -6  -7   5        0.93        0.37      1.20 o 
  -5  -7   5        0.38        0.83      1.13 o 
  -4  -7   5        0.50        0.19      1.04 o 
  -3  -7   5       65.13       60.74      2.93 o 
  -2  -7   5       14.73       17.77      4.20 o 
  -1  -7   5        3.14        4.57      1.11 o 
   0  -7   5        6.76        4.10      3.65 o 
   1  -7   5       24.34       25.10      2.53 o 
   2  -7   5      219.78      237.28      8.73 o 
   3  -7   5       55.29       56.27      4.24 o 
   4  -7   5       61.83       59.51      4.51 o 
   5  -7   5      188.81      191.82      5.57 o 
   6  -7   5        4.77        8.59      1.70 o 
   7  -7   5        0.77        3.36      1.48 o 
  -7  -6   5        1.22        0.88      1.33 o 
  -6  -6   5        4.32        1.99      1.30 o 
  -5  -6   5        0.06       -0.31      0.95 o 
  -4  -6   5       16.03       19.38      1.94 o 
  -3  -6   5      115.96      101.84      5.63 o 
  -2  -6   5        3.03        3.07      0.99 o 
  -1  -6   5        6.55        8.36      1.20 o 
   0  -6   5        7.21        7.59      1.12 o 
   1  -6   5       50.10       49.81      2.21 o 
   2  -6   5       85.25       82.34      2.93 o 
   3  -6   5      106.25      106.07      3.51 o 
   4  -6   5      203.10      211.22      5.57 o 
   5  -6   5       50.02       53.33      3.44 o 
   6  -6   5        0.60        1.94      1.21 o 
   7  -6   5        1.30        2.50      1.34 o 
  -8  -5   5        5.80        4.85      1.69 o 
  -7  -5   5        1.60        1.69      1.28 o 
  -6  -5   5        6.68        4.76      1.36 o 
  -5  -5   5        3.57        3.39      2.67 o 
  -4  -5   5        2.61        3.22      1.61 o 
  -3  -5   5      116.58      112.06      3.51 o 
  -2  -5   5       90.74       87.02      2.87 o 
  -1  -5   5       88.08       88.68      2.81 o 
   0  -5   5       64.24       72.37      2.11 o 
   1  -5   5       18.80       19.69      1.09 o 
   2  -5   5        0.08        0.15      0.79 o 
   3  -5   5       76.27       80.30      2.96 o 
   4  -5   5       18.24       20.21      3.21 o 
   5  -5   5       42.69       41.24      3.67 o 
   6  -5   5        1.79        2.08      1.18 o 
   7  -5   5        4.42        5.46      1.52 o 
   8  -5   5        9.89        7.90      1.80 o 
  -8  -4   5       35.14       29.44      2.77 o 
  -7  -4   5        3.04        3.98      1.41 o 
  -6  -4   5       36.89       43.85      2.57 o 
  -5  -4   5       32.01       36.75      2.22 o 
  -4  -4   5       55.99       55.02      2.18 o 
  -3  -4   5       28.55       26.23      1.28 o 
  -2  -4   5       38.56       35.77      1.48 o 
  -1  -4   5        1.38        1.31      0.53 o 
   0  -4   5        0.00        0.33      0.49 o 
   1  -4   5      244.91      254.63      4.08 o 
   2  -4   5       39.65       35.99      1.89 o 
   3  -4   5       33.96       33.10      4.35 o 
   4  -4   5        2.00        2.44      1.00 o 
   5  -4   5        4.68        3.41      1.17 o 
   6  -4   5       89.44       86.06      3.62 o 
   7  -4   5        0.02        0.25      1.09 o 
   8  -4   5        0.08        1.84      2.64 o 
  -9  -3   5        0.52        1.09      1.36 o 
  -8  -3   5        7.16        7.54      1.72 o 
  -7  -3   5       45.13       47.90      2.21 o 
  -6  -3   5       45.62       45.16      1.95 o 
  -5  -3   5      171.38      177.54      3.75 o 
  -4  -3   5     1633.75     1637.54     21.49 o 
  -3  -3   5     1184.69     1192.69     15.27 o 
  -2  -3   5       54.54       50.62      1.48 o 
  -1  -3   5        8.83        9.98      0.72 o 
   0  -3   5      344.09      339.94      4.92 o 
   1  -3   5       20.62       19.85      1.26 o 
   2  -3   5      245.93      292.26      6.03 o 
   3  -3   5       44.66       46.53      2.19 o 
   4  -3   5        4.50        4.78      1.10 o 
   5  -3   5       13.15       15.96      1.76 o 
   6  -3   5       27.80       28.79      3.47 o 
   7  -3   5        6.89        6.20      1.51 o 
   8  -3   5        2.15        0.52      1.83 o 
  -9  -2   5        0.75        0.98      1.22 o 
  -8  -2   5        0.45       -0.06      0.89 o 
  -7  -2   5       45.68       43.50      2.02 o 
  -6  -2   5       52.94       56.35      2.13 o 
  -5  -2   5      262.35      249.45      4.59 o 
  -4  -2   5      512.84      543.43      7.83 o 
  -3  -2   5      190.69      223.78      3.78 o 
  -2  -2   5      210.86      231.34      3.68 o 
  -1  -2   5       53.09       49.70      1.59 o 
   0  -2   5     1172.25     1174.33     14.57 o 
   1  -2   5      833.75      887.11     14.34 o 
   2  -2   5       74.29       73.16      2.54 o 
   3  -2   5       17.81       16.28      3.28 o 
   4  -2   5        1.67        0.32      1.08 o 
   5  -2   5      113.15      113.82      3.89 o 
   6  -2   5      101.85       98.83      3.83 o 
   7  -2   5        4.86        4.08      1.34 o 
   8  -2   5        0.82       -0.21      1.12 o 
 -10  -1   5        1.05        0.63      1.18 o 
  -9  -1   5        2.22        2.30      1.09 o 
  -8  -1   5        1.10        2.11      0.97 o 
  -7  -1   5       12.82       12.30      1.32 o 
  -6  -1   5        0.67        0.27      0.63 o 
  -5  -1   5        3.64        4.44      0.76 o 
  -4  -1   5      202.99      204.98      3.68 o 
  -3  -1   5      102.21      107.20      3.28 o 
  -2  -1   5        5.37        5.27      0.55 o 
  -1  -1   5       12.69       13.92      0.96 o 
   0  -1   5      225.13      229.91      3.49 o 
   1  -1   5       24.09       26.12      0.93 o 
   2  -1   5      315.30      332.97      4.94 o 
   3  -1   5      196.92      199.23      3.48 o 
   4  -1   5       61.11       55.86      2.60 o 
   5  -1   5       13.76       12.30      1.62 o 
   6  -1   5       30.46       32.49      2.36 o 
   7  -1   5        0.53        0.79      2.47 o 
   8  -1   5        3.40        4.13      1.47 o 
 -10   0   5        3.71        2.38      1.36 o 
  -9   0   5        1.04       -0.16      0.95 o 
  -8   0   5        6.48        6.44      1.15 o 
  -7   0   5        2.62        2.14      0.80 o 
  -6   0   5        0.06        0.35      0.56 o 
  -5   0   5        1.00        1.40      0.54 o 
  -4   0   5     1096.88     1134.94     14.63 o 
  -3   0   5     1074.91     1075.07     13.65 o 
  -2   0   5       13.60        9.37      1.41 o 
  -1   0   5        0.74        0.38      0.30 o 
   0   0   5      440.48      468.69      6.38 o 
   1   0   5        2.64        4.24      0.56 o 
   2   0   5      306.98      304.37      4.95 o 
   3   0   5      606.10      603.86     12.21 o 
   4   0   5       11.55       15.68      1.20 o 
   5   0   5       14.17       16.04      3.26 o 
   6   0   5        0.07        0.56      1.10 o 
   7   0   5        0.59        1.02      1.17 o 
   8   0   5        0.08       -1.71      1.14 o 
 -10   1   5       10.11        8.87      1.59 o 
  -9   1   5       14.18       10.00      1.43 o 
  -8   1   5       18.31       17.95      1.62 o 
  -7   1   5       15.40       17.71      2.12 o 
  -6   1   5       22.19       17.86      1.23 o 
  -5   1   5      387.02      403.38      7.73 o 
  -4   1   5      249.09      261.05      4.35 o 
  -3   1   5      201.20      206.44      4.25 o 
  -2   1   5      156.30      151.25      5.71 o 
  -1   1   5      587.74      567.15      7.50 o 
   0   1   5     1145.92     1314.77     16.34 o 
   1   1   5      244.95      241.72      3.93 o 
   2   1   5       98.81      104.32      2.39 o 
   3   1   5      104.04       99.33      2.52 o 
   4   1   5      259.52      259.14      4.80 o 
   5   1   5       21.10       25.01      2.28 o 
   6   1   5        4.64        5.84      2.42 o 
   7   1   5        0.06       -0.18      1.93 o 
 -10   2   5        4.24        3.86      1.26 o 
  -9   2   5        0.44        0.22      0.93 o 
  -8   2   5       37.05       38.18      3.12 o 
  -7   2   5       10.52       11.83      2.59 o 
  -6   2   5      188.27      195.25      4.11 o 
  -5   2   5       23.61       25.34      2.98 o 
  -4   2   5      111.60      112.50      2.46 o 
  -3   2   5        2.90        3.08      0.46 o 
  -2   2   5        1.15        0.87      0.58 o 
  -1   2   5       77.04       82.99      3.59 o 
   0   2   5       66.76       64.95      1.62 o 
   1   2   5      121.95      136.34      3.11 o 
   2   2   5       35.71       39.44      1.57 o 
   3   2   5       14.81       18.97      1.31 o 
   4   2   5      604.80      623.77      9.41 o 
   5   2   5      137.19      152.74      3.92 o 
   6   2   5       37.60       37.63      3.83 o 
   7   2   5        0.09        0.73      1.42 o 
 -10   3   5        6.25        7.75      1.82 o 
  -9   3   5        3.86        4.15      1.38 o 
  -8   3   5       15.55       17.88      4.15 o 
  -7   3   5        0.22        0.00      0.72 o 
  -6   3   5       54.15       56.30      2.07 o 
  -5   3   5        0.03       -0.03      0.52 o 
  -4   3   5      100.16       98.31      2.30 o 
  -3   3   5       15.99       19.08      1.70 o 
  -2   3   5        0.08        0.10      0.56 o 
  -1   3   5       38.44       48.39      2.44 o 
   0   3   5       22.79       18.31      0.97 o 
   1   3   5      169.42      156.67      3.15 o 
   2   3   5       10.11       11.13      1.06 o 
   3   3   5        3.32        2.99      0.86 o 
   4   3   5       17.21       15.79      1.48 o 
   5   3   5       72.01       80.76      2.85 o 
   6   3   5        0.76       -0.31      1.72 o 
   7   3   5        0.45        2.95      2.02 o 
 -10   4   5        0.06        1.61      1.38 o 
  -9   4   5        2.04        4.27      1.53 o 
  -8   4   5       32.03       31.67      2.65 o 
  -7   4   5       72.57       69.24      5.43 o 
  -6   4   5       74.16       72.31      3.23 o 
  -5   4   5       37.70       33.05      3.17 o 
  -4   4   5       20.29       18.02      1.76 o 
  -3   4   5       25.88       25.67      2.45 o 
  -2   4   5        2.86        2.91      0.85 o 
  -1   4   5      224.33      239.74      8.08 o 
   0   4   5       92.22      106.06      3.27 o 
   1   4   5       29.73       35.25      1.50 o 
   2   4   5        7.99        7.93      1.24 o 
   3   4   5        1.18        1.42      0.85 o 
   4   4   5       24.50       26.21      2.22 o 
   5   4   5        3.01        4.33      1.39 o 
   6   4   5        2.90        4.80      2.31 o 
  -9   5   5        6.15       10.18      2.89 o 
  -8   5   5        7.73        5.69      2.94 o 
  -7   5   5        0.03       -0.83      1.02 o 
  -6   5   5       11.36       13.83      3.10 o 
  -5   5   5        0.98        0.91      1.93 o 
  -4   5   5        0.00       -0.24      0.85 o 
  -3   5   5       12.43        9.86      1.51 o 
  -2   5   5      145.69      140.90      4.15 o 
  -1   5   5       17.24       18.86      1.73 o 
   0   5   5        6.93        6.60      1.14 o 
   1   5   5       27.43       26.55      3.26 o 
   2   5   5        4.60        3.47      1.79 o 
   3   5   5       23.22       22.79      3.22 o 
   4   5   5        2.68        2.70      1.95 o 
   5   5   5        2.24        3.64      2.10 o 
  -9   6   5        0.21        1.12      1.50 o 
  -8   6   5        0.48        1.37      1.33 o 
  -7   6   5        7.37        3.47      1.47 o 
  -6   6   5        9.74        9.37      1.65 o 
  -5   6   5       67.40       62.12      3.47 o 
  -4   6   5       70.99       65.29      3.06 o 
  -3   6   5        0.30       -0.74      1.65 o 
  -2   6   5       30.95       28.20      3.68 o 
  -1   6   5       86.54       92.46      5.42 o 
   0   6   5        5.32        6.63      2.18 o 
   1   6   5        6.29        7.71      2.31 o 
   2   6   5        0.59       -0.42      1.58 o 
   3   6   5       33.27       34.78      3.80 o 
   4   6   5        6.67        9.18      2.81 o 
  -8   7   5        0.08        0.62      1.36 o 
  -7   7   5        2.62        0.97      1.26 o 
  -6   7   5       11.23       14.27      3.81 o 
  -5   7   5        7.69        7.75      2.41 o 
  -4   7   5        2.86        4.18      2.10 o 
  -3   7   5       53.12       39.89      4.03 o 
  -2   7   5        7.76        6.36      2.33 o 
  -1   7   5       51.79       50.80      4.55 o 
   0   7   5        0.59        1.45      1.95 o 
   1   7   5        0.37        0.48      1.83 o 
   2   7   5        5.04        2.45      2.04 o 
   3   7   5        8.27       12.26      3.10 o 
  -6   8   5        0.83        0.71      1.77 o 
  -5   8   5        2.19        0.83      1.95 o 
  -4   8   5        0.51        3.39      2.29 o 
  -3   8   5        4.90        5.55      2.43 o 
  -2   8   5        0.42        0.54      2.04 o 
  -1   8   5       47.60       60.65      5.32 o 
   0   8   5       13.69       14.94      3.49 o 
   1   8   5        4.07        1.52      2.10 o 
  -4   9   5        0.32       -0.37      2.16 o 
  -3   9   5        1.71        3.66      2.45 o 
  -2   9   5       12.65       14.94      3.57 o 
  -1 -10   6        0.09        0.39      1.83 o 
   0 -10   6        0.03        0.69      2.02 o 
   1 -10   6        2.10        0.66      1.83 o 
   2 -10   6        0.11        0.96      1.87 o 
  -4  -9   6       10.40       12.96      2.07 o 
  -3  -9   6        1.36        2.03      2.32 o 
  -2  -9   6        5.47        2.72      1.38 o 
  -1  -9   6        2.82        6.90      1.59 o 
   0  -9   6        6.73       12.86      2.68 o 
   1  -9   6       13.55       15.54      2.89 o 
   3  -9   6       29.36       36.53      4.45 o 
   4  -9   6       24.98       26.14      4.03 o 
   5  -9   6       16.11       12.40      3.14 o 
  -5  -8   6        0.70        1.99      1.45 o 
  -4  -8   6        2.73        2.17      1.28 o 
  -3  -8   6       43.31       39.64      2.56 o 
  -2  -8   6       25.28       23.71      2.20 o 
  -1  -8   6       10.71       11.28      3.40 o 
   0  -8   6        0.76       -0.75      1.18 o 
   1  -8   6        0.00        2.51      1.60 o 
   2  -8   6      101.55      122.76      6.44 o 
   3  -8   6      173.02      198.53      8.58 o 
   4  -8   6       23.54       23.23      3.55 o 
   6  -8   6       12.29       16.89      3.55 o 
  -6  -7   6        0.14        1.13      1.36 o 
  -5  -7   6       11.89       12.43      1.89 o 
  -4  -7   6       29.11       33.95      2.36 o 
  -3  -7   6        1.60        2.03      1.11 o 
  -2  -7   6       40.40       31.52      2.14 o 
  -1  -7   6        4.24        5.20      1.18 o 
   0  -7   6        3.50        2.93      1.09 o 
   1  -7   6       88.66      105.93      5.61 o 
   2  -7   6      178.31      196.29      8.06 o 
   3  -7   6      486.97      509.87     15.23 o 
   4  -7   6        7.00       11.34      2.56 o 
   5  -7   6        2.77        2.56      2.78 o 
   6  -7   6        8.02       10.55      1.81 o 
   7  -7   6        0.94        0.25      1.30 o 
  -7  -6   6        7.51        6.75      2.60 o 
  -6  -6   6        2.06        1.27      1.50 o 
  -5  -6   6        0.79       -0.15      0.98 o 
  -4  -6   6        4.61        5.27      1.32 o 
  -3  -6   6        5.00        5.92      1.20 o 
  -2  -6   6        4.40        5.13      1.11 o 
  -1  -6   6        7.26        7.19      1.75 o 
   0  -6   6        1.99        1.20      0.77 o 
   1  -6   6        0.56        0.17      1.16 o 
   2  -6   6      453.43      445.73      8.83 o 
   3  -6   6        3.20        3.41      1.17 o 
   4  -6   6       41.49       45.59      5.84 o 
   5  -6   6        0.21        0.36      1.15 o 
   6  -6   6       15.12       18.16      2.12 o 
   7  -6   6       14.90       15.57      2.18 o 
  -8  -5   6        1.14        0.95      1.39 o 
  -7  -5   6        0.05        0.64      1.23 o 
  -6  -5   6        1.19       -0.08      1.02 o 
  -5  -5   6        3.31        2.59      1.09 o 
  -4  -5   6        1.30        1.75      0.99 o 
  -3  -5   6       25.49       20.60      2.50 o 
  -2  -5   6       75.47       71.67      2.63 o 
  -1  -5   6        0.05        0.36      0.56 o 
   0  -5   6       13.64       17.28      1.09 o 
   1  -5   6      127.34      136.80      3.76 o 
   2  -5   6       33.19       28.65      1.98 o 
   3  -5   6        2.89        3.74      1.59 o 
   4  -5   6        0.00        1.46      1.18 o 
   5  -5   6        8.60        6.50      1.47 o 
   6  -5   6        5.58        4.85      1.40 o 
   7  -5   6        8.28       11.65      3.56 o 
  -7  -4   6       43.92       46.18      3.28 o 
  -6  -4   6      291.20      279.95      6.79 o 
  -5  -4   6       17.21       14.22      2.77 o 
  -4  -4   6      102.14      101.54      4.32 o 
  -3  -4   6       22.82       15.00      1.18 o 
  -2  -4   6       74.48       75.23      2.60 o 
  -1  -4   6       26.24       26.73      1.21 o 
   0  -4   6        7.72       11.92      0.91 o 
   1  -4   6      461.65      501.38      7.07 o 
   2  -4   6        2.41        2.08      0.93 o 
   3  -4   6      103.37       94.18      7.44 o 
   4  -4   6       11.02       10.71      1.53 o 
   5  -4   6       90.61       85.46      3.49 o 
   6  -4   6       26.16       24.47      2.57 o 
   7  -4   6        1.51        0.31      1.84 o 
   8  -4   6        0.51        1.72      1.40 o 
  -9  -3   6        2.42        2.26      1.49 o 
  -8  -3   6        0.60        1.11      1.37 o 
  -7  -3   6      122.58      127.64      3.54 o 
  -6  -3   6        3.97        0.61      0.80 o 
  -5  -3   6       51.34       55.07      2.87 o 
  -4  -3   6      222.49      204.48      7.37 o 
  -3  -3   6      495.31      520.76     10.58 o 
  -2  -3   6        9.43        9.39      0.81 o 
  -1  -3   6       19.60       22.85      1.50 o 
   0  -3   6       50.04       44.56      1.36 o 
   1  -3   6       80.46       98.37      3.00 o 
   2  -3   6      144.34      149.38      3.98 o 
   3  -3   6        3.68        2.81      0.98 o 
   4  -3   6       10.01        9.14      1.44 o 
   5  -3   6        8.30        5.90      1.33 o 
   6  -3   6        4.04        3.26      1.94 o 
   7  -3   6       44.84       39.21      3.77 o 
   8  -3   6        0.36        0.70      1.31 o 
  -9  -2   6        1.05        0.15      1.09 o 
  -8  -2   6        1.50        1.23      0.93 o 
  -7  -2   6        4.35        8.67      1.25 o 
  -6  -2   6        3.62        3.61      0.86 o 
  -5  -2   6       10.43       10.97      1.08 o 
  -4  -2   6      128.88      128.66      2.83 o 
  -3  -2   6      139.06      135.49      2.91 o 
  -2  -2   6        5.47        7.01      0.68 o 
  -1  -2   6       22.21       22.00      1.37 o 
   0  -2   6      416.20      422.90      5.91 o 
   1  -2   6      208.97      239.52      5.15 o 
   2  -2   6      338.59      347.41      7.04 o 
   3  -2   6        2.06        2.64      0.95 o 
   4  -2   6        3.34        4.10      1.29 o 
   5  -2   6       95.28       80.96      4.58 o 
   6  -2   6       41.28       35.64      2.46 o 
   7  -2   6        3.33        1.59      1.23 o 
   8  -2   6        0.41        1.34      1.79 o 
 -10  -1   6        0.09       -1.26      1.06 o 
  -9  -1   6        5.07        4.07      1.58 o 
  -8  -1   6        1.57        1.42      0.89 o 
  -7  -1   6        1.24        0.81      0.76 o 
  -6  -1   6        0.00        0.14      0.61 o 
  -5  -1   6        0.14        0.38      0.54 o 
  -4  -1   6      493.41      452.11     33.12 o 
  -3  -1   6       61.11       49.72      1.48 o 
  -2  -1   6      366.84      398.36      5.65 o 
  -1  -1   6       63.99       66.99      1.57 o 
   0  -1   6       85.30       86.46      1.85 o 
   1  -1   6      370.44      396.12      5.68 o 
   2  -1   6       93.09       85.63      1.96 o 
   3  -1   6       32.14       31.62      1.99 o 
   4  -1   6        6.09        6.16      1.28 o 
   5  -1   6       20.79       19.44      2.01 o 
   6  -1   6        0.04       -0.25      1.09 o 
   7  -1   6        0.01       -0.85      1.20 o 
   8  -1   6        0.02        0.34      1.40 o 
 -10   0   6        8.01        7.21      1.50 o 
  -9   0   6       25.89       27.89      2.14 o 
  -8   0   6      137.66      143.09      3.80 o 
  -7   0   6        4.10        2.23      0.83 o 
  -6   0   6        9.03        8.28      1.50 o 
  -5   0   6        4.16        6.33      1.19 o 
  -4   0   6       35.76       34.59      1.31 o 
  -3   0   6       42.28       46.42      1.36 o 
  -2   0   6      884.68      912.51     11.65 o 
  -1   0   6      147.85      165.03      2.79 o 
   0   0   6       25.51       22.29      0.99 o 
   1   0   6      326.32      358.14      5.50 o 
   2   0   6      276.85      294.77      8.47 o 
   3   0   6      466.35      470.78      7.09 o 
   4   0   6      194.77      196.18      5.96 o 
   5   0   6       77.31       71.56      8.32 o 
   6   0   6       27.06       22.50      3.01 o 
   7   0   6        0.21        0.71      1.34 o 
 -10   1   6        1.31        1.75      1.22 o 
  -9   1   6       34.94       33.09      2.27 o 
  -8   1   6        1.06        0.43      0.84 o 
  -7   1   6       90.82       88.98      6.24 o 
  -6   1   6       43.80       42.36      1.89 o 
  -5   1   6       18.18       21.89      1.24 o 
  -4   1   6       28.59       32.08      1.96 o 
  -3   1   6        1.36        1.99      0.62 o 
  -2   1   6      347.96      355.57      6.81 o 
  -1   1   6       24.58       24.04      0.83 o 
   0   1   6      188.05      196.88      3.37 o 
   1   1   6        0.37        0.55      0.48 o 
   2   1   6      147.43      131.86      2.86 o 
   3   1   6      129.38      127.35      3.13 o 
   4   1   6       92.15       84.49      3.37 o 
   5   1   6      560.37      597.80     11.83 o 
   6   1   6       14.33       17.14      2.17 o 
   7   1   6        0.00       -0.25      1.30 o 
 -10   2   6        1.30        2.31      2.35 o 
  -9   2   6        1.26        2.92      1.29 o 
  -8   2   6       13.21       15.12      1.97 o 
  -7   2   6        0.20       -0.01      0.69 o 
  -6   2   6        4.78        5.56      1.07 o 
  -5   2   6        5.01        6.32      0.83 o 
  -4   2   6      123.89      124.96      2.60 o 
  -3   2   6      429.04      428.90      8.24 o 
  -2   2   6        6.13        3.11      0.76 o 
  -1   2   6       32.70       35.35      2.60 o 
   0   2   6       91.42      101.42      2.21 o 
   1   2   6       21.06       25.28      2.05 o 
   2   2   6       27.97       30.12      1.93 o 
   3   2   6        5.03        5.73      0.99 o 
   4   2   6       89.96       94.68      2.87 o 
   5   2   6      132.98      133.97      4.61 o 
   6   2   6        0.98       -1.63      1.59 o 
   7   2   6        0.51        0.02      1.51 o 
 -10   3   6        0.24        1.40      1.41 o 
  -9   3   6        0.00       -0.34      1.16 o 
  -8   3   6       11.63        9.85      1.97 o 
  -7   3   6       19.64       21.42      3.16 o 
  -6   3   6      126.13      115.71      4.05 o 
  -5   3   6      186.60      176.02      4.95 o 
  -4   3   6       78.22       77.79      3.23 o 
  -3   3   6       21.53       17.96      1.65 o 
  -2   3   6       13.74       12.49      1.32 o 
  -1   3   6        1.49        0.54      0.66 o 
   0   3   6       41.95       41.42      2.01 o 
   1   3   6        0.29        0.41      0.53 o 
   2   3   6        0.01       -0.30      0.61 o 
   3   3   6        1.14        1.29      0.80 o 
   4   3   6       16.99       17.56      1.61 o 
   5   3   6        0.14        1.82      1.36 o 
   6   3   6        7.46        6.13      2.41 o 
  -9   4   6       39.46       44.87      3.05 o 
  -8   4   6       28.58       30.52      2.66 o 
  -7   4   6       30.19       33.75      2.52 o 
  -6   4   6       23.87       22.80      3.93 o 
  -5   4   6       30.75       32.82      2.18 o 
  -4   4   6       27.62       25.19      1.95 o 
  -3   4   6      118.70      119.37      3.80 o 
  -2   4   6       49.77       50.33      2.36 o 
  -1   4   6        0.05       -0.03      0.69 o 
   0   4   6       20.38       19.82      2.62 o 
   1   4   6      111.72      119.10      5.61 o 
   2   4   6       31.56       23.51      4.71 o 
   3   4   6       11.31        2.93      4.48 o 
   4   4   6        0.02        0.31      1.58 o 
  -9   5   6        0.06        1.55      1.48 o 
  -8   5   6        1.15        0.63      1.27 o 
  -7   5   6       33.51       30.61      2.59 o 
  -6   5   6      129.49      123.08      5.90 o 
  -5   5   6        2.39        2.70      1.20 o 
  -4   5   6      756.21      763.99     19.99 o 
  -3   5   6      540.04      527.34     10.52 o 
  -1   5   6        0.56        0.68      0.85 o 
   0   5   6        6.89        6.51      1.25 o 
   1   5   6        0.16        1.31      1.45 o 
   2   5   6       35.73       33.06      3.39 o 
   3   5   6        5.15        1.35      1.68 o 
   4   5   6       12.24       13.92      3.03 o 
   5   5   6        2.22        5.03      2.41 o 
  -8   6   6        0.50        0.43      1.38 o 
  -7   6   6        6.27        5.40      1.56 o 
  -6   6   6        4.69        2.90      1.30 o 
  -5   6   6       14.29       10.97      2.31 o 
  -4   6   6       95.67       92.85      3.81 o 
  -3   6   6       36.16       36.58      2.43 o 
  -2   6   6       38.77       35.16      3.68 o 
  -1   6   6       11.10        8.02      2.35 o 
   0   6   6       24.20       20.96      3.26 o 
   1   6   6       33.81       31.42      3.59 o 
   2   6   6        1.54        0.77      1.85 o 
   3   6   6        0.03        1.75      2.16 o 
  -7   7   6        4.42        5.39      1.81 o 
  -6   7   6        4.16        5.13      1.67 o 
  -5   7   6        0.92       -0.25      1.79 o 
  -4   7   6        0.07       -0.23      1.66 o 
  -3   7   6        3.90        1.62      1.87 o 
  -2   7   6        1.51       -0.19      1.66 o 
  -1   7   6        3.24       -0.42      1.64 o 
   0   7   6        0.00       -0.35      1.85 o 
   1   7   6        0.06        2.22      2.08 o 
   2   7   6        2.50        0.94      2.24 o 
  -6   8   6        2.85        0.33      2.12 o 
  -5   8   6        3.96        4.59      2.56 o 
  -4   8   6       55.41       53.13      4.99 o 
  -3   8   6        7.38        5.40      2.74 o 
  -2   8   6       10.46       10.62      2.97 o 
  -1   8   6        0.42       -0.98      1.91 o 
   0   8   6        0.02        0.37      2.10 o 
  -1 -10   7       16.79       15.69      3.30 o 
   0 -10   7        0.26        1.00      1.91 o 
   1 -10   7        0.89        1.02      1.77 o 
   2 -10   7        0.04        1.48      2.08 o 
  -3  -9   7        1.11        0.17      1.22 o 
  -2  -9   7        5.14        4.64      1.50 o 
  -1  -9   7        4.70        4.36      2.06 o 
   0  -9   7        0.27        0.17      1.87 o 
   1  -9   7        1.30        2.66      1.97 o 
   3  -9   7        7.23        4.55      2.39 o 
   4  -9   7        7.08        5.19      2.47 o 
  -5  -8   7       16.77        9.79      3.75 o 
  -4  -8   7        4.65        5.05      1.48 o 
  -3  -8   7        2.86        1.38      1.26 o 
  -2  -8   7        5.40        5.87      1.40 o 
  -1  -8   7        0.22       -0.23      1.48 o 
   0  -8   7        2.62        3.95      1.93 o 
   1  -8   7       19.02       24.66      3.41 o 
   2  -8   7       46.24       55.64      4.63 o 
   3  -8   7       82.70      101.75      6.21 o 
   4  -8   7       23.00       21.26      3.59 o 
   5  -8   7        3.29        1.50      1.95 o 
  -6  -7   7       10.91       10.87      1.96 o 
  -5  -7   7        2.25        0.76      1.18 o 
  -4  -7   7        6.91        6.23      1.42 o 
  -3  -7   7        7.49        5.89      1.27 o 
  -2  -7   7        0.16        2.05      1.04 o 
  -1  -7   7        3.52        5.92      1.22 o 
   0  -7   7       36.07       34.66      3.14 o 
   1  -7   7        1.30        1.25      1.50 o 
   2  -7   7       99.71      109.06      5.92 o 
   3  -7   7      200.15      210.56      8.71 o 
   4  -7   7       16.63       18.10      2.51 o 
   5  -7   7       14.29       13.54      2.06 o 
   6  -7   7       13.63       13.96      2.20 o 
  -7  -6   7        0.41       -0.14      1.21 o 
  -6  -6   7        5.70        4.61      1.47 o 
  -5  -6   7        0.21        1.33      1.13 o 
  -4  -6   7        0.23       -0.20      0.92 o 
  -3  -6   7        1.54        2.00      1.02 o 
  -2  -6   7        2.22        2.69      1.86 o 
  -1  -6   7        1.07        0.97      1.28 o 
   1  -6   7        4.03        3.51      1.60 o 
   2  -6   7       18.42       15.81      1.78 o 
   3  -6   7        1.21       -0.14      1.05 o 
   4  -6   7       19.30       18.73      2.03 o 
   5  -6   7        6.10        3.96      1.42 o 
   6  -6   7       10.53       12.11      1.99 o 
   7  -6   7       29.80       39.70      2.93 o 
  -8  -5   7        2.84        0.25      1.42 o 
  -7  -5   7       11.06       11.88      1.85 o 
  -6  -5   7        8.35       10.05      2.64 o 
  -5  -5   7      180.13      175.05      5.18 o 
  -4  -5   7        0.43        1.25      0.97 o 
  -3  -5   7       15.17       12.99      1.54 o 
  -2  -5   7      132.82      131.57      3.67 o 
  -1  -5   7       13.64       12.03      0.97 o 
   0  -5   7        0.02        0.24      0.62 o 
   1  -5   7       26.45       27.75      1.92 o 
   2  -5   7       40.36       42.85      2.81 o 
   3  -5   7        1.09        1.83      1.06 o 
   4  -5   7       64.03       61.98      3.03 o 
   5  -5   7        1.19        0.58      1.14 o 
   6  -5   7        3.64        3.18      1.38 o 
   7  -5   7        0.03       -0.05      1.32 o 
  -8  -4   7        7.85        9.86      2.08 o 
  -7  -4   7       59.93       61.36      3.19 o 
  -6  -4   7      371.40      356.75      7.98 o 
  -5  -4   7      111.24       97.19      4.32 o 
  -4  -4   7        4.85        6.10      1.02 o 
  -3  -4   7        7.24        8.32      0.93 o 
  -2  -4   7      130.25      135.48      3.49 o 
  -1  -4   7      186.55      204.81      3.62 o 
   0  -4   7        4.73        4.64      0.69 o 
   1  -4   7       19.20       18.14      1.64 o 
   2  -4   7      131.20      133.77      4.01 o 
   3  -4   7       42.64       38.94      2.34 o 
   4  -4   7       14.10       16.29      1.88 o 
   5  -4   7        3.01        2.05      1.20 o 
   6  -4   7       42.75       39.09      2.69 o 
   7  -4   7        0.52        0.43      1.25 o 
  -9  -3   7        0.05        0.74      1.37 o 
  -8  -3   7        4.53        5.63      1.97 o 
  -7  -3   7        4.34        2.85      1.01 o 
  -6  -3   7      202.41      196.11      4.79 o 
  -5  -3   7      132.63      139.77      3.33 o 
  -4  -3   7      153.20      153.61      3.31 o 
  -3  -3   7        0.05       -0.03      0.50 o 
  -2  -3   7      403.72      396.96      7.32 o 
  -1  -3   7      262.84      285.98      5.42 o 
   0  -3   7        2.68        3.84      0.59 o 
   1  -3   7       74.86       72.50      2.70 o 
   2  -3   7        1.67        2.23      0.92 o 
   3  -3   7       14.81       12.28      1.55 o 
   4  -3   7        9.28        7.52      1.45 o 
   5  -3   7        0.26        0.74      1.06 o 
   6  -3   7       13.14        9.08      1.73 o 
   7  -3   7        0.33        0.21      1.27 o 
  -9  -2   7        5.78        3.87      1.24 o 
  -8  -2   7        9.00       11.51      1.44 o 
  -7  -2   7        5.16        4.65      1.08 o 
  -6  -2   7        7.88        7.43      1.05 o 
  -5  -2   7        1.66        1.72      0.71 o 
  -4  -2   7        3.05        2.75      0.66 o 
  -3  -2   7       59.52       60.17      1.76 o 
  -2  -2   7      117.58      112.57      5.38 o 
  -1  -2   7       32.13       37.91      1.27 o 
   0  -2   7       60.88       64.30      1.60 o 
   1  -2   7      116.37      117.05      3.40 o 
   2  -2   7      127.26      113.94      4.56 o 
   3  -2   7        0.75        0.60      0.95 o 
   4  -2   7       40.84       36.11      2.39 o 
   5  -2   7        8.53        9.57      2.91 o 
   6  -2   7        0.17        1.60      1.55 o 
   7  -2   7       10.00        8.61      1.84 o 
 -10  -1   7        3.84        2.20      1.43 o 
  -9  -1   7       18.03       17.47      1.90 o 
  -8  -1   7       20.93       22.53      1.83 o 
  -7  -1   7      101.59      115.82      3.22 o 
  -6  -1   7       67.17       64.57      2.21 o 
  -5  -1   7       90.64       95.92      8.69 o 
  -4  -1   7       43.75       49.74      1.65 o 
  -2  -1   7        0.95        0.03      0.47 o 
  -1  -1   7        1.75        2.06      0.60 o 
   0  -1   7       10.00       10.90      0.81 o 
   1  -1   7       78.57       75.13      1.85 o 
   2  -1   7      131.77      119.99      3.61 o 
   3  -1   7      304.63      285.83      6.58 o 
   4  -1   7      148.49      150.27      4.66 o 
   5  -1   7      106.77      108.64      6.78 o 
   6  -1   7        1.76        1.57      1.19 o 
   7  -1   7       21.38       27.55      4.00 o 
 -10   0   7        2.40        3.22      1.30 o 
  -9   0   7        5.75        8.76      1.40 o 
  -8   0   7       35.38       36.13      2.03 o 
  -7   0   7       28.33       30.41      1.73 o 
  -6   0   7        5.23        5.01      0.86 o 
  -5   0   7        3.15        3.26      0.68 o 
  -4   0   7       14.72       18.67      1.03 o 
  -3   0   7     1215.88     1238.02     15.72 o 
  -2   0   7        4.07        5.24      0.58 o 
  -1   0   7      106.58      110.60      2.23 o 
   0   0   7        4.48        4.19      0.61 o 
   1   0   7       55.65       57.32      1.71 o 
   2   0   7       48.71       48.34      2.14 o 
   3   0   7        8.91       10.72      1.50 o 
   4   0   7        2.88        2.80      1.22 o 
   5   0   7       12.67       11.56      2.13 o 
   6   0   7        1.80        2.99      1.39 o 
   7   0   7        0.99        2.15      1.51 o 
 -10   1   7        2.88        5.48      1.99 o 
  -9   1   7        5.14        7.18      1.60 o 
  -8   1   7       15.33       15.23      3.91 o 
  -7   1   7        0.02        0.37      0.71 o 
  -6   1   7        3.95        2.80      0.76 o 
  -5   1   7        0.84        0.47      0.53 o 
  -4   1   7        4.05        4.19      1.00 o 
  -3   1   7       96.67      106.26      2.14 o 
  -2   1   7        0.52        1.14      0.62 o 
  -1   1   7       57.90       61.37      1.49 o 
   0   1   7        0.26        0.42      0.54 o 
   1   1   7      217.84      215.59      3.92 o 
   2   1   7      217.39      232.90      4.33 o 
   3   1   7      454.36      430.14      8.80 o 
   4   1   7       25.76       21.59      2.18 o 
   5   1   7        0.28       -0.87      1.15 o 
   6   1   7       20.98       15.16      2.14 o 
 -10   2   7        1.57        0.94      2.12 o 
  -9   2   7        3.31        1.24      1.80 o 
  -8   2   7        0.64        1.27      2.01 o 
  -7   2   7       21.51       24.87      3.41 o 
  -6   2   7        6.54        5.31      1.82 o 
  -5   2   7       22.01       22.38      2.40 o 
  -4   2   7       10.60        9.96      1.31 o 
  -3   2   7        9.27       11.50      1.36 o 
  -2   2   7      122.85      114.27      5.86 o 
  -1   2   7        2.91        0.35      0.69 o 
   0   2   7        0.03        0.15      0.71 o 
   1   2   7       28.00       33.98      1.48 o 
   2   2   7       17.93       16.19      1.29 o 
   3   2   7       73.77       77.82      2.53 o 
   4   2   7        0.82        0.27      1.14 o 
   5   2   7        0.39       -0.01      1.30 o 
   6   2   7        9.73        5.55      1.75 o 
 -10   3   7        0.10        0.64      1.40 o 
  -9   3   7        0.14       -0.44      1.10 o 
  -8   3   7       17.13       21.59      3.64 o 
  -7   3   7        0.98        2.17      1.21 o 
  -6   3   7       92.97       89.90      9.69 o 
  -5   3   7       39.50       34.88      2.65 o 
  -4   3   7       62.69       61.33      2.72 o 
  -3   3   7      257.85      252.56      6.02 o 
  -2   3   7       23.25       23.54      1.70 o 
  -1   3   7        0.05       -0.02      0.62 o 
   0   3   7        3.45        2.84      1.02 o 
   1   3   7       52.36       56.68      2.59 o 
   2   3   7       11.58        9.48      1.47 o 
   3   3   7       13.82       12.98      1.76 o 
   4   3   7        0.04       -2.49      1.66 o 
   5   3   7        1.35       -1.95      2.22 o 
  -9   4   7        3.64        5.00      1.57 o 
  -8   4   7        1.98        3.25      1.43 o 
  -7   4   7       17.61       17.90      2.14 o 
  -6   4   7       75.25       78.46      3.56 o 
  -5   4   7      226.46      228.75      6.16 o 
  -4   4   7       31.71       36.87      2.32 o 
  -3   4   7       81.31       79.45      3.17 o 
  -2   4   7       59.68       53.03      5.39 o 
  -1   4   7        9.99        8.13      1.30 o 
   0   4   7       14.79       13.41      1.56 o 
   1   4   7       36.48       32.21      4.42 o 
   2   4   7        3.80        2.73      1.29 o 
   3   4   7       15.55       14.78      1.93 o 
   4   4   7        0.43       -0.75      1.60 o 
  -9   5   7        1.20        0.81      1.51 o 
  -8   5   7        2.26        2.27      1.41 o 
  -7   5   7        8.57        6.67      4.64 o 
  -6   5   7        9.72        8.99      1.69 o 
  -5   5   7       37.49       37.42      8.42 o 
  -4   5   7       44.77       48.18      2.81 o 
  -3   5   7      106.26      106.63      3.93 o 
  -2   5   7       23.99       23.15      2.17 o 
  -1   5   7       13.24       15.21      2.70 o 
   0   5   7        0.08       -0.44      0.90 o 
   1   5   7       56.19       46.06      3.97 o 
   2   5   7        6.26        3.99      2.18 o 
   3   5   7        8.59       10.80      2.66 o 
   4   5   7        0.01        3.05      2.14 o 
  -8   6   7        1.15       -0.01      1.39 o 
  -7   6   7       21.81       26.58      2.72 o 
  -6   6   7        2.92        2.96      1.38 o 
  -5   6   7       15.09       12.79      1.94 o 
  -4   6   7        0.14       -0.09      1.06 o 
  -3   6   7       44.45       24.66      2.85 o 
  -2   6   7        3.17        1.48      1.62 o 
  -1   6   7        1.23        2.74      1.81 o 
   0   6   7       10.52       12.07      2.83 o 
   1   6   7       25.97       24.98      3.80 o 
   2   6   7        2.06        4.34      2.49 o 
   3   6   7        0.15        0.96      2.18 o 
  -7   7   7        1.84        4.06      4.72 o 
  -6   7   7        0.00        0.03      1.29 o 
  -5   7   7        2.26        0.08      1.66 o 
  -4   7   7        3.61        2.56      1.99 o 
  -3   7   7       14.65       11.84      3.01 o 
  -2   7   7       29.48       26.57      4.01 o 
  -1   7   7        9.97        6.15      2.47 o 
   0   7   7        0.28        0.77      2.10 o 
   1   7   7        5.34        4.65      2.49 o 
  -5   8   7        5.70        9.18      2.99 o 
  -4   8   7        8.56        9.20      2.93 o 
  -3   8   7        0.05       -0.31      1.81 o 
  -2   8   7        0.62        1.70      2.16 o 
  -1   8   7        0.00       -2.49      2.22 o 
  -3  -9   8        1.01        0.60      1.31 o 
  -2  -9   8        0.00       -1.66      1.60 o 
  -1  -9   8        7.49        7.29      2.22 o 
   0  -9   8        0.02       -0.58      1.64 o 
   1  -9   8       31.23       34.47      3.86 o 
   2  -9   8        1.88        1.14      2.06 o 
   3  -9   8        0.01        0.87      2.02 o 
   4  -9   8       14.01       21.63      3.86 o 
  -5  -8   8       13.94       10.51      4.24 o 
  -4  -8   8        1.26        2.12      1.30 o 
  -3  -8   8       14.17        6.24      1.48 o 
  -2  -8   8        6.07        3.49      1.79 o 
  -1  -8   8       59.03       62.98      4.53 o 
   0  -8   8       90.69       89.62      5.32 o 
   2  -8   8        1.90       -0.52      1.60 o 
   3  -8   8       19.88       22.88      3.62 o 
   4  -8   8        7.28        5.96      2.51 o 
   5  -8   8        0.74        1.62      2.26 o 
  -6  -7   8        0.86        2.27      1.78 o 
  -5  -7   8        0.05        0.06      1.14 o 
  -4  -7   8        0.09        0.46      1.09 o 
  -3  -7   8        8.48        6.36      1.42 o 
  -2  -7   8        1.34        1.30      1.00 o 
  -1  -7   8       12.06       13.01      2.41 o 
   0  -7   8       84.20       76.82      4.68 o 
   1  -7   8       30.00       35.18      3.49 o 
   2  -7   8        7.29        6.42      2.24 o 
   3  -7   8       83.80       97.82      5.82 o 
   4  -7   8       17.58       16.19      2.10 o 
   5  -7   8       70.89       71.29      3.71 o 
   6  -7   8        0.65        0.15      1.38 o 
  -7  -6   8        3.88        0.64      1.39 o 
  -6  -6   8        5.27        4.70      1.44 o 
  -5  -6   8        4.10        5.86      2.83 o 
  -4  -6   8       19.46       19.44      4.48 o 
  -3  -6   8       50.60       53.86      4.70 o 
  -1  -6   8        3.16        0.39      1.23 o 
   1  -6   8        0.66        2.18      1.34 o 
   2  -6   8        0.63        1.41      1.07 o 
   3  -6   8        8.81        5.45      2.37 o 
   4  -6   8       10.72       11.66      1.83 o 
   5  -6   8        0.66        1.82      2.11 o 
   6  -6   8        0.06        0.64      1.43 o 
  -8  -5   8        8.51        9.51      1.91 o 
  -7  -5   8        1.70        2.63      1.39 o 
  -6  -5   8       97.74       84.46      3.64 o 
  -5  -5   8        0.87       -0.01      1.08 o 
  -4  -5   8      108.42       94.55      5.15 o 
  -3  -5   8       60.13       57.68      2.63 o 
  -2  -5   8       74.15       77.27      2.79 o 
  -1  -5   8       21.68       23.43      1.31 o 
   0  -5   8       29.97       30.82      1.95 o 
   1  -5   8       11.95       13.11      1.98 o 
   2  -5   8        1.75        1.17      1.06 o 
   3  -5   8       54.81       55.80      2.85 o 
   4  -5   8        8.09       12.41      1.86 o 
   5  -5   8        1.92        1.31      1.31 o 
   6  -5   8        8.19        7.37      1.79 o 
  -8  -4   8        3.55        3.82      2.21 o 
  -7  -4   8       26.84       27.69      2.40 o 
  -6  -4   8        8.74        9.72      1.60 o 
  -5  -4   8      278.16      270.26      6.36 o 
  -4  -4   8      134.71      133.33      3.15 o 
  -3  -4   8       56.83       56.28      2.39 o 
  -2  -4   8        3.69        3.33      0.71 o 
  -1  -4   8       35.83       33.66      1.42 o 
   0  -4   8      174.92      203.40      4.96 o 
   1  -4   8        3.78        2.63      1.04 o 
   2  -4   8       22.82       28.12      2.04 o 
   3  -4   8       11.67       12.14      1.72 o 
   4  -4   8       52.18       42.40      2.64 o 
   5  -4   8       16.39       17.01      2.17 o 
   6  -4   8        0.49       -0.46      1.45 o 
   7  -4   8       12.81        7.32      2.48 o 
  -9  -3   8        0.32        2.48      1.49 o 
  -8  -3   8        0.23        0.77      1.26 o 
  -7  -3   8        0.11        0.01      0.89 o 
  -6  -3   8       44.10       45.48      2.70 o 
  -5  -3   8        0.32        0.72      0.69 o 
  -4  -3   8        0.00        0.71      0.65 o 
  -3  -3   8        0.97        0.06      0.76 o 
  -2  -3   8      139.44      138.75      2.87 o 
  -1  -3   8      282.90      300.28      4.81 o 
   0  -3   8        9.99        8.72      1.19 o 
   1  -3   8       45.08       46.13      2.88 o 
   2  -3   8       72.54       81.48      5.96 o 
   3  -3   8       32.09       18.91      1.93 o 
   4  -3   8      110.60       92.04      5.49 o 
   5  -3   8        0.16       -1.35      0.90 o 
   6  -3   8        1.40        2.83      1.39 o 
   7  -3   8        4.02        3.37      1.51 o 
  -9  -2   8        9.92       11.31      2.42 o 
  -8  -2   8        1.39        1.97      1.03 o 
  -7  -2   8        1.09        1.99      0.91 o 
  -6  -2   8       39.76       42.66      1.99 o 
  -5  -2   8        4.02        4.70      0.82 o 
  -4  -2   8      204.84      209.24      3.95 o 
  -3  -2   8       65.53       73.02      3.24 o 
  -2  -2   8      160.30      150.58      3.64 o 
  -1  -2   8      209.14      191.33      3.39 o 
   0  -2   8       11.20       12.82      0.87 o 
   1  -2   8        2.26        4.69      2.01 o 
   2  -2   8        1.33       -0.53      0.87 o 
   3  -2   8        4.64        2.80      1.21 o 
   4  -2   8       11.89       12.91      1.77 o 
   5  -2   8        8.80        8.15      1.63 o 
   6  -2   8        2.98        4.91      2.79 o 
   7  -2   8        2.93        5.73      1.88 o 
  -9  -1   8        0.01       -0.49      0.99 o 
  -8  -1   8        0.86        2.36      1.01 o 
  -7  -1   8        0.13        0.47      0.74 o 
  -6  -1   8       20.38       19.48      1.92 o 
  -5  -1   8        5.89        5.15      0.82 o 
  -4  -1   8       50.37       45.05      1.69 o 
  -3  -1   8       43.03       44.40      1.57 o 
  -2  -1   8      346.92      367.15      7.17 o 
  -1  -1   8      185.43      190.49      3.39 o 
   0  -1   8        3.30        2.68      0.58 o 
   1  -1   8       31.72       35.07      4.06 o 
   2  -1   8        6.20        4.82      1.14 o 
   3  -1   8       33.50       33.46      2.28 o 
   4  -1   8       55.16       54.91      3.31 o 
   5  -1   8        0.08        0.62      1.09 o 
   6  -1   8        0.68       -0.48      1.25 o 
   7  -1   8        4.48        4.40      1.70 o 
 -10   0   8        0.11       -0.31      1.40 o 
  -9   0   8       17.85       19.63      2.41 o 
  -8   0   8        0.39       -0.05      0.85 o 
  -7   0   8       21.38       15.46      1.42 o 
  -6   0   8       97.57      104.36      4.73 o 
  -4   0   8       14.03       18.25      1.55 o 
  -3   0   8       42.51       40.17      2.52 o 
  -2   0   8      278.74      303.15      5.45 o 
  -1   0   8       37.81       35.52      1.27 o 
   0   0   8        0.08        0.53      0.48 o 
   1   0   8        6.04        6.85      0.84 o 
   2   0   8       63.28       63.86      3.53 o 
   3   0   8      550.32      569.57     13.21 o 
   4   0   8      219.07      206.05      5.80 o 
   5   0   8       41.79       42.56      2.91 o 
   6   0   8       31.18       27.05      2.75 o 
 -10   1   8        4.25        5.81      2.43 o 
  -9   1   8        1.40        2.43      1.37 o 
  -8   1   8        5.16        4.09      1.39 o 
  -7   1   8        0.00        0.26      0.94 o 
  -6   1   8       13.99       19.99      2.97 o 
  -5   1   8       18.75       17.53      1.75 o 
  -4   1   8        0.00       -0.38      0.64 o 
  -3   1   8       67.31       68.70      2.64 o 
  -2   1   8        3.10        3.04      1.36 o 
  -1   1   8      218.58      220.71      9.87 o 
   0   1   8       77.34       71.37      2.64 o 
   1   1   8        9.90       12.43      1.10 o 
   2   1   8      255.76      238.50      9.90 o 
   3   1   8      117.36      118.31      6.87 o 
   4   1   8       33.96       28.19      2.39 o 
   5   1   8        3.65        4.05      1.61 o 
   6   1   8        0.59       -1.08      1.88 o 
 -10   2   8        0.06        0.20      1.34 o 
  -9   2   8        0.03        0.57      1.24 o 
  -8   2   8        0.19        0.82      1.42 o 
  -7   2   8        0.67       -1.29      1.25 o 
  -6   2   8        0.26       -0.19      0.90 o 
  -5   2   8       41.49       37.79      2.49 o 
  -4   2   8       46.99       44.75      3.45 o 
  -3   2   8        0.85        0.97      0.77 o 
  -2   2   8        1.63        1.81      0.80 o 
  -1   2   8        3.93        3.65      0.92 o 
   0   2   8        3.15        2.82      0.95 o 
   1   2   8        2.69        1.63      0.93 o 
   2   2   8       49.31       54.14      2.68 o 
   3   2   8        0.19       -0.44      1.60 o 
   4   2   8       35.26       41.35      4.28 o 
   5   2   8       28.46       26.06      3.97 o 
  -9   3   8        2.86        5.47      1.63 o 
  -8   3   8        9.69       10.91      2.81 o 
  -7   3   8        0.04       -0.46      1.04 o 
  -6   3   8        2.81        4.57      1.35 o 
  -5   3   8      135.70      130.66      4.36 o 
  -4   3   8        7.64        9.23      2.14 o 
  -3   3   8        0.07        0.49      0.76 o 
  -2   3   8       39.57       41.29      2.25 o 
  -1   3   8       14.19       12.25      1.81 o 
   0   3   8        3.83        2.46      1.02 o 
   1   3   8        0.28        0.65      0.94 o 
   2   3   8        1.05       -0.77      1.26 o 
   3   3   8       12.62       20.34      3.30 o 
   4   3   8        1.81       -0.77      2.06 o 
   5   3   8        0.63       -2.08      2.14 o 
  -9   4   8        0.48        2.85      2.31 o 
  -8   4   8       10.36        8.43      1.80 o 
  -7   4   8       50.27       58.35      3.31 o 
  -6   4   8      132.32      136.79     10.63 o 
  -5   4   8      409.73      408.23     17.44 o 
  -4   4   8      248.10      243.34     17.22 o 
  -3   4   8       16.65       17.86      1.95 o 
  -2   4   8       88.10       95.34      3.58 o 
  -1   4   8       13.60       14.07      1.68 o 
   0   4   8        5.14        5.34      1.40 o 
   1   4   8        7.31        4.17      1.28 o 
   2   4   8       67.89       72.33      3.36 o 
   3   4   8        0.08        0.37      1.72 o 
  -8   5   8        4.99        2.65      1.58 o 
  -7   5   8        2.82        1.98      1.71 o 
  -6   5   8       14.96       14.42      3.86 o 
  -5   5   8        6.68        7.21      1.56 o 
  -4   5   8       94.00       87.53      4.08 o 
  -3   5   8       40.72       36.58      3.85 o 
  -2   5   8       33.44       33.56      4.15 o 
  -1   5   8       37.22       33.49      2.36 o 
   0   5   8        4.14        2.14      1.00 o 
   1   5   8        0.18       -0.04      1.64 o 
   2   5   8       27.76       24.46      3.78 o 
   3   5   8        5.32       10.04      2.91 o 
  -8   6   8        0.92        1.62      1.52 o 
  -7   6   8        4.32        2.58      1.51 o 
  -6   6   8        0.32       -0.05      1.41 o 
  -5   6   8       14.85       15.17      5.07 o 
  -4   6   8        0.02       -0.39      1.33 o 
  -3   6   8       24.79       23.86      4.28 o 
  -2   6   8        4.34        7.79      2.37 o 
  -1   6   8        0.16        0.66      1.83 o 
   0   6   8        1.02        2.51      1.93 o 
   1   6   8        1.83       -0.23      1.89 o 
   2   6   8        8.23        9.47      2.89 o 
  -6   7   8       11.43       11.72      2.12 o 
  -5   7   8        0.53        0.25      1.99 o 
  -4   7   8        1.70        2.97      2.22 o 
  -3   7   8        5.75        1.66      1.95 o 
  -2   7   8       12.40       15.42      3.30 o 
  -1   7   8        1.82        1.54      2.16 o 
   0   7   8        0.79        0.75      2.16 o 
  -3  -9   9        0.01       -0.48      1.81 o 
  -2  -9   9        0.00       -1.25      1.68 o 
  -1  -9   9        4.30        4.68      2.31 o 
   0  -9   9       46.10       46.40      4.26 o 
   1  -9   9       97.86       92.65      5.82 o 
   2  -9   9        8.28        2.56      2.43 o 
   3  -9   9        0.48       -2.45      1.77 o 
  -5  -8   9        0.15       -1.83      1.22 o 
  -4  -8   9        6.53        4.08      1.97 o 
  -3  -8   9       10.93        9.64      2.35 o 
  -2  -8   9        2.51        0.81      1.66 o 
  -1  -8   9        0.24        0.44      1.62 o 
   0  -8   9      108.72      102.41      5.90 o 
   2  -8   9        2.05        1.79      2.04 o 
   3  -8   9        4.66        6.57      2.41 o 
   4  -8   9        9.00        7.65      2.60 o 
  -6  -7   9        0.76       -0.02      1.32 o 
  -5  -7   9        1.30        0.51      1.20 o 
  -4  -7   9       11.06        6.16      2.06 o 
  -3  -7   9       41.13       41.73      2.58 o 
  -2  -7   9       35.66       33.47      3.24 o 
  -1  -7   9       23.26       24.14      3.12 o 
   0  -7   9       15.05       16.64      2.72 o 
   2  -7   9        5.78       11.78      2.68 o 
   3  -7   9        0.17        5.05      2.14 o 
   4  -7   9       18.33       21.12      2.41 o 
   5  -7   9       13.78       19.37      3.31 o 
  -7  -6   9       29.50       28.08      2.76 o 
  -6  -6   9        0.15       -1.44      1.12 o 
  -5  -6   9       10.54        9.58      1.68 o 
  -4  -6   9       66.79       64.25      3.04 o 
  -3  -6   9       10.88        6.99      1.36 o 
  -2  -6   9        9.51        7.52      1.93 o 
  -1  -6   9        0.06       -1.10      1.16 o 
   0  -6   9       27.22       28.44      3.16 o 
   1  -6   9        0.84        1.46      1.07 o 
   2  -6   9        1.69        1.79      1.18 o 
   3  -6   9        0.07        0.56      1.24 o 
   4  -6   9       31.00       35.38      4.64 o 
   5  -6   9       28.38       25.67      4.62 o 
   6  -6   9       30.75       36.19      3.22 o 
  -8  -5   9       53.97       48.40      6.13 o 
  -7  -5   9        8.26        7.24      1.72 o 
  -6  -5   9       10.62       11.31      2.47 o 
  -5  -5   9        0.60        1.54      1.08 o 
  -4  -5   9       78.21       79.21      3.22 o 
  -3  -5   9       73.57       68.52      2.85 o 
  -2  -5   9        1.23        0.13      0.87 o 
  -1  -5   9       30.57       32.82      2.00 o 
   0  -5   9        3.45        2.43      1.10 o 
   1  -5   9        2.43        2.73      1.14 o 
   2  -5   9       21.21       21.37      2.13 o 
   3  -5   9        1.69        1.08      1.67 o 
   4  -5   9       54.65       50.57      3.99 o 
   5  -5   9        0.05        1.48      1.36 o 
   6  -5   9        4.41        3.53      1.63 o 
  -8  -4   9        2.15        1.27      1.38 o 
  -7  -4   9        2.84        1.19      1.30 o 
  -6  -4   9        2.62        4.05      1.31 o 
  -5  -4   9      109.77      109.16      4.40 o 
  -4  -4   9        0.46       -0.55      0.69 o 
  -3  -4   9       99.66       91.78      2.52 o 
  -2  -4   9       12.91       17.35      1.24 o 
  -1  -4   9       20.52       21.98      2.41 o 
   0  -4   9       79.74       79.82      5.57 o 
   1  -4   9       41.25       42.97      2.40 o 
   2  -4   9       42.18       39.56      3.50 o 
   3  -4   9       49.72       46.67      5.03 o 
   4  -4   9        3.53        1.07      1.20 o 
   5  -4   9        5.53        4.07      1.53 o 
   6  -4   9        0.91        2.73      1.48 o 
  -9  -3   9        1.60        0.87      1.56 o 
  -8  -3   9        3.55        2.26      1.40 o 
  -7  -3   9        2.27        0.91      0.95 o 
  -6  -3   9       11.81       10.15      2.09 o 
  -5  -3   9      155.45      155.47      3.61 o 
  -4  -3   9      128.55      121.25      2.97 o 
  -3  -3   9      115.62      112.44      2.72 o 
  -2  -3   9       34.20       35.09      1.50 o 
  -1  -3   9        0.04       -0.43      0.50 o 
   0  -3   9       37.18       36.66      2.09 o 
   1  -3   9       38.64       36.78      3.81 o 
   2  -3   9       54.74       52.85      2.86 o 
   3  -3   9       69.20       67.09      3.19 o 
   4  -3   9       10.88       11.52      2.16 o 
   5  -3   9       10.79        9.41      2.13 o 
   6  -3   9        4.47        7.47      1.86 o 
  -9  -2   9       20.59       24.88      2.20 o 
  -8  -2   9        2.73        1.74      1.20 o 
  -7  -2   9        4.09        3.64      1.03 o 
  -6  -2   9       25.20       24.28      1.76 o 
  -5  -2   9        0.23       -0.59      0.54 o 
  -4  -2   9       26.95       25.60      1.59 o 
  -3  -2   9        0.96       -0.05      0.54 o 
  -2  -2   9        6.87        6.51      0.78 o 
  -1  -2   9       13.25       14.60      1.00 o 
   0  -2   9       10.62       10.92      1.30 o 
   1  -2   9       54.86       57.33      2.59 o 
   2  -2   9       62.93       60.01      2.87 o 
   3  -2   9      153.49      153.75      4.86 o 
   4  -2   9        6.92        8.29      1.60 o 
   5  -2   9       17.55       17.32      2.81 o 
   6  -2   9        0.52       -0.58      1.21 o 
  -9  -1   9        1.42        0.06      1.33 o 
  -8  -1   9        6.68        6.69      1.59 o 
  -7  -1   9        1.41       -0.22      0.67 o 
  -6  -1   9       42.39       43.63      1.89 o 
  -5  -1   9       40.45       35.29      1.61 o 
  -4  -1   9       51.41       57.66      1.87 o 
  -3  -1   9        2.03        2.19      0.62 o 
  -2  -1   9       36.84       37.49      1.41 o 
  -1  -1   9      316.26      339.90      5.34 o 
   0  -1   9       19.73       20.88      1.56 o 
   1  -1   9        1.63        1.01      0.89 o 
   2  -1   9        3.69        0.60      1.17 o 
   3  -1   9        1.80        3.36      1.23 o 
   4  -1   9        0.20       -0.60      1.12 o 
   5  -1   9        0.44        0.23      1.26 o 
   6  -1   9        9.08        5.56      1.72 o 
  -9   0   9       11.37        8.71      2.47 o 
  -8   0   9        5.56        4.46      1.43 o 
  -7   0   9        4.92        3.10      1.18 o 
  -6   0   9       23.73       27.20      2.25 o 
  -5   0   9       41.36       36.47      2.59 o 
  -4   0   9        0.06        0.15      0.64 o 
  -3   0   9       16.04       17.31      1.93 o 
  -2   0   9       14.16       15.31      1.44 o 
  -1   0   9      429.52      448.15      8.52 o 
   0   0   9       37.89       39.30      1.54 o 
   1   0   9       92.07       93.95      3.23 o 
   2   0   9        5.35        4.56      1.26 o 
   3   0   9      239.78      249.26      6.45 o 
   4   0   9       16.88       17.61      2.58 o 
   5   0   9       30.47       27.39      2.68 o 
   6   0   9        8.65       10.04      3.24 o 
  -9   1   9        3.13        4.42      1.99 o 
  -8   1   9        1.38        2.35      1.31 o 
  -7   1   9        0.19        0.22      0.98 o 
  -6   1   9        1.28        1.27      1.48 o 
  -5   1   9        0.25       -0.12      0.99 o 
  -4   1   9        1.26        0.42      0.75 o 
  -3   1   9        9.40       10.59      1.39 o 
  -2   1   9      140.11      141.64      4.02 o 
  -1   1   9       17.49       16.80      1.60 o 
   0   1   9        1.82        2.51      0.97 o 
   1   1   9       25.05       28.80      3.12 o 
   2   1   9        0.19       -0.58      1.66 o 
   3   1   9       29.98       40.75      3.93 o 
   4   1   9        0.00       -1.00      2.10 o 
   5   1   9       19.22       15.77      3.35 o 
  -9   2   9        0.16       -1.35      1.20 o 
  -8   2   9        3.88        2.92      1.34 o 
  -6   2   9       31.98       26.32      2.26 o 
  -5   2   9      111.11      110.70      6.35 o 
  -4   2   9        5.66        6.01      1.24 o 
  -3   2   9        8.35        9.96      1.47 o 
  -2   2   9       32.36       31.97      2.91 o 
  -1   2   9       18.63       20.23      1.82 o 
   0   2   9        3.09        2.96      1.02 o 
   1   2   9        1.21        1.47      1.05 o 
   2   2   9        0.08       -0.19      1.66 o 
   3   2   9        1.07        1.43      1.95 o 
   4   2   9       40.12       41.39      4.49 o 
   5   2   9        1.16        0.48      2.35 o 
  -9   3   9        1.26        3.99      1.57 o 
  -8   3   9        0.42        0.95      1.27 o 
  -7   3   9       30.38       25.99      3.25 o 
  -6   3   9      192.88      200.10      9.82 o 
  -5   3   9       10.74        8.99      1.56 o 
  -4   3   9      330.31      336.84     12.17 o 
  -3   3   9      224.86      221.38      5.85 o 
  -2   3   9       67.36       64.88      2.97 o 
  -1   3   9       52.33       45.04      4.00 o 
   0   3   9        0.91        0.99      0.94 o 
   1   3   9        9.21        6.50      1.61 o 
   2   3   9        7.05        6.96      2.31 o 
   3   3   9        0.96        1.21      2.02 o 
   4   3   9        6.68        1.91      2.53 o 
  -9   4   9        0.02        0.21      2.22 o 
  -8   4   9        3.16        1.83      2.19 o 
  -7   4   9        4.01        5.83      1.63 o 
  -6   4   9       69.58       74.24      3.69 o 
  -5   4   9       26.13       26.62      2.50 o 
  -4   4   9       41.52       43.17      6.21 o 
  -3   4   9       78.15       81.08      3.53 o 
  -2   4   9        5.30        4.58      2.10 o 
  -1   4   9       33.86       32.42      3.20 o 
   0   4   9       47.83       40.49      2.55 o 
   1   4   9        4.30        3.10      1.21 o 
   2   4   9       12.05       12.90      1.98 o 
  -8   5   9        0.24        2.04      1.45 o 
  -7   5   9        0.02       -0.57      1.27 o 
  -6   5   9       19.63       21.20      2.49 o 
  -5   5   9        0.22        0.45      1.11 o 
  -4   5   9       20.87       18.86      2.22 o 
  -3   5   9       34.84       34.79      5.49 o 
  -2   5   9        6.32        8.33      2.78 o 
  -1   5   9       16.51       14.91      1.91 o 
   0   5   9        0.20       -0.25      1.79 o 
   1   5   9        0.32       -0.02      1.79 o 
   2   5   9        0.90        2.41      2.16 o 
  -7   6   9        2.82        0.46      1.43 o 
  -6   6   9        0.10        2.43      1.40 o 
  -5   6   9        2.53        3.52      1.51 o 
  -4   6   9        7.41        6.34      1.73 o 
  -3   6   9       10.12        8.93      1.77 o 
  -2   6   9        5.59        6.38      2.49 o 
  -1   6   9        0.34        1.23      2.10 o 
   0   6   9        1.95        2.43      2.12 o 
   1   6   9        1.86       -1.87      1.99 o 
  -5   7   9       10.05       14.11      3.30 o 
  -4   7   9        0.01       -1.72      1.95 o 
  -3   7   9        5.97        8.48      2.97 o 
  -2   7   9       10.45       21.30      3.93 o 
  -1   7   9        8.82       17.33      3.76 o 
  -2  -9  10       43.26       41.58      4.11 o 
  -1  -9  10       12.38        9.89      2.95 o 
   0  -9  10        7.67        8.75      2.78 o 
   1  -9  10       33.21       31.54      4.18 o 
   2  -9  10        0.98       -0.71      2.12 o 
  -4  -8  10        1.73        2.76      2.06 o 
  -3  -8  10       20.50       12.53      2.64 o 
  -2  -8  10        2.24        1.81      1.81 o 
  -1  -8  10        8.72       10.78      2.66 o 
   0  -8  10        2.02        3.20      1.99 o 
   2  -8  10        2.72        4.28      2.26 o 
   3  -8  10        0.68        0.15      2.06 o 
  -6  -7  10        2.47        4.56      1.65 o 
  -5  -7  10        1.16       -0.08      1.21 o 
  -4  -7  10        3.95        3.54      2.53 o 
  -3  -7  10        4.55        4.74      1.91 o 
  -2  -7  10        2.64       -0.17      1.58 o 
  -1  -7  10        5.92        6.44      2.14 o 
   0  -7  10       12.65       10.29      2.31 o 
   1  -7  10        1.29        2.76      1.85 o 
   2  -7  10       34.32       33.16      3.76 o 
   3  -7  10       10.47       15.23      3.12 o 
   4  -7  10       16.90       17.10      2.39 o 
  -7  -6  10       17.80       24.21      4.03 o 
  -6  -6  10       10.24        7.38      1.71 o 
  -5  -6  10        4.45        3.84      1.41 o 
  -4  -6  10       10.17       11.59      1.72 o 
  -3  -6  10        8.26        3.39      4.58 o 
  -2  -6  10        1.84        0.96      1.39 o 
  -1  -6  10       31.83       29.96      3.16 o 
   0  -6  10       34.01       33.95      3.35 o 
   1  -6  10       42.86       43.24      2.86 o 
   2  -6  10        0.00       -1.57      1.05 o 
   3  -6  10        2.51        2.45      1.32 o 
   4  -6  10        0.66        0.98      1.44 o 
   5  -6  10        1.02       -0.17      1.65 o 
  -7  -5  10        4.45        4.09      1.79 o 
  -6  -5  10        0.93       -1.37      1.40 o 
  -5  -5  10        2.62        1.40      1.19 o 
  -4  -5  10       69.82       64.57      2.93 o 
  -3  -5  10        1.91        1.90      1.03 o 
  -2  -5  10       71.59       72.29      2.85 o 
  -1  -5  10        1.50        1.15      0.97 o 
   0  -5  10        7.66       10.91      1.62 o 
   1  -5  10        4.58        4.44      1.29 o 
   2  -5  10       29.63       22.08      3.31 o 
   3  -5  10        6.11        4.78      1.83 o 
   4  -5  10        0.13        0.40      1.32 o 
   5  -5  10        9.68       10.05      1.99 o 
  -8  -4  10        0.15       -0.08      1.39 o 
  -7  -4  10        0.21       -1.50      1.08 o 
  -6  -4  10        0.00        2.82      2.77 o 
  -5  -4  10       15.65       14.88      1.74 o 
  -4  -4  10        7.38        7.07      1.06 o 
  -3  -4  10      107.48      114.81      4.16 o 
  -2  -4  10        6.39        3.55      1.02 o 
  -1  -4  10        0.05        1.79      1.35 o 
   0  -4  10        0.37       -0.28      0.86 o 
   1  -4  10       87.30       82.59      3.37 o 
   2  -4  10        3.39        2.42      1.48 o 
   3  -4  10       28.29       26.31      2.97 o 
   4  -4  10       11.08       10.57      1.89 o 
   5  -4  10        5.21        2.54      1.69 o 
  -8  -3  10        0.70        1.45      1.36 o 
  -7  -3  10        3.55        2.68      1.07 o 
  -6  -3  10        0.09        1.19      0.86 o 
  -5  -3  10        0.01       -0.65      0.70 o 
  -4  -3  10      171.00      166.56      3.67 o 
  -3  -3  10       10.31       11.46      1.34 o 
  -2  -3  10        4.49        5.29      1.36 o 
  -1  -3  10        1.99        2.26      1.21 o 
   0  -3  10       16.09       20.10      1.77 o 
   1  -3  10        1.62        1.44      1.02 o 
   2  -3  10       31.95       31.08      2.35 o 
   3  -3  10       50.24       46.58      2.82 o 
   4  -3  10       13.88       10.03      2.66 o 
   5  -3  10       10.47       10.60      1.95 o 
   6  -3  10        1.44        2.29      1.63 o 
  -9  -2  10       18.98       18.12      2.48 o 
  -8  -2  10        0.87        0.17      1.04 o 
  -7  -2  10        0.29        0.33      0.87 o 
  -6  -2  10        1.11        1.05      0.94 o 
  -5  -2  10       43.94       44.38      1.91 o 
  -4  -2  10      135.10      133.79      3.45 o 
  -2  -2  10        0.00       -0.10      0.55 o 
  -1  -2  10        0.65        0.94      0.80 o 
   0  -2  10      117.03      116.77      3.70 o 
   1  -2  10        3.79        3.88      1.17 o 
   2  -2  10       71.63       72.52      3.25 o 
   3  -2  10        0.28        1.48      1.18 o 
   4  -2  10       16.75       16.61      2.18 o 
   5  -2  10        8.92        8.93      3.55 o 
  -9  -1  10        1.32        1.99      2.83 o 
  -8  -1  10        0.03       -1.12      1.20 o 
  -7  -1  10        0.19        0.89      1.12 o 
  -6  -1  10        8.16        9.95      3.14 o 
  -5  -1  10       13.51       14.04      3.50 o 
  -4  -1  10       27.01       26.36      1.88 o 
  -3  -1  10        2.29        1.84      0.80 o 
  -2  -1  10        9.61        8.88      2.43 o 
  -1  -1  10        9.65        8.89      2.66 o 
   0  -1  10      212.82      226.16      5.42 o 
   1  -1  10      529.75      530.80     10.30 o 
   2  -1  10       59.15       48.29      2.70 o 
   3  -1  10        0.94        2.82      2.65 o 
   4  -1  10        4.94        4.85      1.55 o 
   5  -1  10        0.35        0.95      1.39 o 
  -9   0  10        2.39        2.74      2.18 o 
  -8   0  10        0.49        0.10      1.12 o 
  -7   0  10        0.04       -0.17      1.07 o 
  -6   0  10        0.08       -0.55      0.84 o 
  -5   0  10        0.00       -0.71      0.74 o 
  -4   0  10       49.45       57.84      3.69 o 
  -3   0  10        6.40        6.19      1.17 o 
  -2   0  10       10.88       10.92      1.39 o 
  -1   0  10       41.49       43.14      2.17 o 
   0   0  10      316.08      341.38     11.18 o 
   1   0  10      118.87      122.24      6.09 o 
   2   0  10       13.55       17.35      3.16 o 
   3   0  10        0.54        0.44      1.93 o 
   4   0  10        0.05       -1.02      2.12 o 
   5   0  10        5.48        2.06      2.64 o 
  -9   1  10        3.78        1.65      1.38 o 
  -8   1  10        0.97        3.74      1.40 o 
  -7   1  10       10.62        5.39      1.47 o 
  -6   1  10       13.79       12.47      3.81 o 
  -5   1  10       16.42       14.85      2.42 o 
  -4   1  10        9.72       11.16      1.67 o 
  -3   1  10       45.98       47.18      2.43 o 
  -2   1  10        3.69        4.21      1.39 o 
  -1   1  10        3.12        2.27      1.26 o 
   0   1  10       14.61       14.88      1.67 o 
   1   1  10        1.98       -0.02      1.62 o 
   2   1  10        3.12        3.32      2.20 o 
   3   1  10        0.02       -0.79      1.95 o 
   4   1  10        1.95        5.61      2.68 o 
   5   1  10        2.74        1.10      2.45 o 
  -9   2  10        0.20        1.03      1.51 o 
  -8   2  10        0.26       -0.89      1.31 o 
  -7   2  10       13.07       15.77      2.11 o 
  -6   2  10        2.25        1.82      3.22 o 
  -5   2  10       27.99       26.31      2.24 o 
  -4   2  10       74.71       77.46      3.30 o 
  -3   2  10      137.33      137.96      4.39 o 
  -2   2  10       15.40       12.24      2.05 o 
  -1   2  10        6.18        6.80      1.76 o 
   0   2  10       54.37       50.57      3.38 o 
   1   2  10        0.03       -0.87      1.60 o 
   2   2  10        5.29        5.71      2.14 o 
   3   2  10        4.42        2.72      2.24 o 
   4   2  10        8.30        0.50      2.35 o 
  -9   3  10       16.50       25.69      2.92 o 
  -8   3  10       53.11       57.77      3.53 o 
  -7   3  10        0.81        0.41      1.34 o 
  -6   3  10       18.78       14.80      2.67 o 
  -5   3  10       15.28       18.71      3.10 o 
  -4   3  10       20.88       22.81      4.46 o 
  -3   3  10        6.38        5.86      1.33 o 
  -2   3  10        1.75        0.41      0.90 o 
  -1   3  10       20.90       15.48      2.23 o 
   0   3  10       15.69       14.70      1.85 o 
   1   3  10       36.01       28.69      3.24 o 
   2   3  10       12.06       10.26      2.70 o 
   3   3  10        7.67        5.05      2.51 o 
  -8   4  10        0.14       -1.75      1.16 o 
  -7   4  10       10.01        7.96      1.85 o 
  -6   4  10        0.30        0.43      1.20 o 
  -5   4  10       16.29       13.47      1.94 o 
  -4   4  10       13.71       15.34      2.03 o 
  -3   4  10       92.54       95.19      3.91 o 
  -2   4  10       59.59       65.31      3.25 o 
  -1   4  10        3.68        2.70      1.44 o 
   0   4  10       17.36       17.88      2.08 o 
   1   4  10        0.15       -0.90      1.05 o 
   2   4  10        0.21        0.87      1.91 o 
  -7   5  10        3.49        5.54      1.67 o 
  -6   5  10        1.16        0.26      1.23 o 
  -5   5  10       18.33       20.23      2.75 o 
  -4   5  10       22.22       20.33      2.33 o 
  -3   5  10        2.29        2.44      1.34 o 
  -2   5  10        2.35        3.26      1.40 o 
  -1   5  10        0.14        0.73      1.24 o 
   0   5  10        1.54        3.76      2.14 o 
   1   5  10        5.60        1.85      2.24 o 
  -6   6  10        5.72        4.60      3.26 o 
  -5   6  10        0.81        0.49      1.31 o 
  -4   6  10        2.65        1.26      3.10 o 
  -3   6  10        4.05        0.91      2.12 o 
  -2   6  10        0.61       -1.68      1.95 o 
  -1   6  10        0.32        0.02      2.12 o 
   0   6  10        2.14        1.75      2.31 o 
  -4  -8  11        3.36        4.07      2.20 o 
  -3  -8  11        5.17        7.81      2.39 o 
  -2  -8  11       10.30        9.52      2.60 o 
  -1  -8  11       18.09       20.49      3.41 o 
   0  -8  11       24.61       24.31      3.64 o 
   2  -8  11        5.64        8.02      2.66 o 
  -5  -7  11       13.21        8.96      1.86 o 
  -4  -7  11       11.57        8.19      2.37 o 
  -3  -7  11        4.22        5.32      2.06 o 
  -2  -7  11       12.48       10.68      2.43 o 
  -1  -7  11        2.31        0.98      1.68 o 
   0  -7  11        1.89        2.81      1.72 o 
   1  -7  11        2.05        2.20      1.91 o 
   2  -7  11        1.60       -1.23      1.52 o 
   3  -7  11        0.08        2.20      2.06 o 
  -6  -6  11        6.40        6.56      1.74 o 
  -5  -6  11       10.75       12.19      1.90 o 
  -4  -6  11        1.07        0.73      1.52 o 
  -3  -6  11        9.62        7.83      2.18 o 
  -2  -6  11       10.07       14.36      2.56 o 
  -1  -6  11        0.55        1.99      1.54 o 
   0  -6  11        0.71       -0.85      1.41 o 
   1  -6  11        0.27        1.29      1.34 o 
   2  -6  11       24.66       31.21      2.69 o 
   3  -6  11        4.88        1.37      1.47 o 
   4  -6  11        0.69        0.39      2.38 o 
  -7  -5  11        3.05        1.70      1.56 o 
  -6  -5  11        2.08        2.66      1.34 o 
  -5  -5  11        0.35        0.07      1.05 o 
  -4  -5  11        1.33       -0.20      1.04 o 
  -3  -5  11       51.65       47.58      3.72 o 
  -2  -5  11       13.15       14.68      1.66 o 
  -1  -5  11        0.40        0.30      0.97 o 
   0  -5  11        0.12       -0.88      1.04 o 
   1  -5  11        5.45        3.49      1.35 o 
   2  -5  11       57.18       53.21      4.52 o 
   3  -5  11        0.45        0.32      1.35 o 
   4  -5  11        5.36        3.19      1.53 o 
   5  -5  11        0.37       -0.48      2.21 o 
  -8  -4  11        0.37       -0.89      1.36 o 
  -7  -4  11        6.21        3.86      1.54 o 
  -6  -4  11        0.49        0.74      1.12 o 
  -5  -4  11        4.93        3.67      1.00 o 
  -4  -4  11       23.95       26.50      1.66 o 
  -3  -4  11      134.15      140.83      4.22 o 
  -2  -4  11        3.93        3.84      1.10 o 
  -1  -4  11        7.66        9.33      2.06 o 
   0  -4  11        1.15        1.54      1.07 o 
   1  -4  11       27.00       31.74      6.95 o 
   2  -4  11       11.42       15.43      2.81 o 
   3  -4  11       18.07       15.29      4.16 o 
   4  -4  11        0.78       -0.22      1.27 o 
   5  -4  11        0.00       -1.03      1.32 o 
  -8  -3  11        0.05       -0.04      2.22 o 
  -7  -3  11        3.52        1.62      1.05 o 
  -6  -3  11        0.15       -0.11      0.83 o 
  -5  -3  11        4.03        4.98      1.01 o 
  -4  -3  11        8.99        6.78      1.59 o 
  -3  -3  11        0.00        0.42      0.62 o 
  -2  -3  11        0.37       -0.28      0.67 o 
  -1  -3  11        0.52        1.35      1.84 o 
   0  -3  11        1.10        1.63      1.26 o 
   1  -3  11       13.34       15.87      1.89 o 
   2  -3  11        1.84       -0.31      0.97 o 
   3  -3  11       13.19       14.03      1.98 o 
   4  -3  11        4.59        4.19      1.59 o 
   5  -3  11       12.58       13.17      3.98 o 
  -8  -2  11        1.72        0.92      1.42 o 
  -7  -2  11        3.57        3.78      4.15 o 
  -6  -2  11       25.34       31.01      2.41 o 
  -5  -2  11        1.72        2.15      1.06 o 
  -4  -2  11        2.49        0.69      0.92 o 
  -3  -2  11      186.65      183.82      4.77 o 
  -2  -2  11       83.47       80.87      4.47 o 
  -1  -2  11        1.51        1.65      1.36 o 
   0  -2  11        7.51        9.23      2.25 o 
   1  -2  11       36.66       39.39      2.46 o 
   2  -2  11       51.92       47.92      2.81 o 
   3  -2  11        6.20       10.38      1.80 o 
   4  -2  11        0.06        0.75      1.40 o 
   5  -2  11        3.07        0.78      2.17 o 
  -9  -1  11        2.12        1.43      1.51 o 
  -8  -1  11        0.20        0.53      1.24 o 
  -7  -1  11       20.24       20.70      2.27 o 
  -6  -1  11        2.05        0.34      1.05 o 
  -5  -1  11        4.55        4.60      1.25 o 
  -4  -1  11        0.74        2.32      0.95 o 
  -3  -1  11       25.91       26.43      2.91 o 
  -2  -1  11       18.55       17.92      4.00 o 
  -1  -1  11        0.03       -0.15      1.25 o 
   0  -1  11       24.48       22.02      3.20 o 
   1  -1  11      333.18      324.95     11.20 o 
   2  -1  11        1.85       -0.23      1.79 o 
   3  -1  11        5.58        7.15      2.76 o 
   4  -1  11        2.45        2.62      2.68 o 
   5  -1  11        1.35       -2.26      2.39 o 
  -9   0  11        0.69        2.43      1.50 o 
  -8   0  11        4.12        3.67      1.57 o 
  -7   0  11        5.23        3.12      1.35 o 
  -6   0  11        5.32        4.19      2.60 o 
  -5   0  11       18.17       12.66      1.66 o 
  -4   0  11        7.66        6.57      1.88 o 
  -3   0  11        1.38        1.05      0.90 o 
  -2   0  11        0.03       -0.28      0.79 o 
  -1   0  11        1.93        4.22      1.72 o 
   0   0  11       10.19       10.99      2.45 o 
   1   0  11        8.99       16.02      2.97 o 
   2   0  11        8.19        6.27      2.49 o 
   3   0  11        0.44       -1.60      2.12 o 
   4   0  11        1.18        2.95      2.53 o 
  -9   1  11        0.07        2.64      1.52 o 
  -8   1  11        4.82        7.67      1.80 o 
  -7   1  11       17.34       17.82      2.20 o 
  -6   1  11        0.02       -0.05      1.00 o 
  -5   1  11        9.76        8.11      1.51 o 
  -4   1  11       17.20       18.72      1.98 o 
  -3   1  11       19.49       22.48      2.07 o 
  -2   1  11        0.08       -0.36      0.80 o 
  -1   1  11       22.28       25.23      1.95 o 
   0   1  11       72.81       69.44      4.63 o 
   1   1  11       32.15       30.46      3.53 o 
   2   1  11       45.55       40.87      4.07 o 
   3   1  11        0.49        0.39      2.39 o 
   4   1  11        0.08        3.01      2.45 o 
  -9   2  11       16.73       17.00      2.42 o 
  -8   2  11       52.16       67.14      3.70 o 
  -7   2  11       65.68       74.17      3.72 o 
  -6   2  11       13.89        9.24      1.72 o 
  -5   2  11       44.01       39.48      4.01 o 
  -4   2  11       18.36       13.63      1.81 o 
  -3   2  11       19.91       22.32      3.31 o 
  -2   2  11        0.29        0.97      0.97 o 
  -1   2  11        0.11        0.12      1.00 o 
   0   2  11       31.14       26.49      3.41 o 
   1   2  11        3.06        1.75      2.02 o 
   2   2  11        4.12        6.86      2.56 o 
   3   2  11        1.52       -1.43      2.18 o 
  -8   3  11       33.42       36.59      3.66 o 
  -7   3  11        1.96        0.02      1.23 o 
  -6   3  11        0.04       -0.42      1.17 o 
  -5   3  11        3.82        1.94      1.22 o 
  -4   3  11        2.71        3.45      1.59 o 
  -3   3  11        2.55        0.84      1.13 o 
  -2   3  11       81.21       91.43      3.81 o 
  -1   3  11       17.06       17.26      2.00 o 
   0   3  11        0.05       -0.58      1.60 o 
   1   3  11        9.06        9.10      2.53 o 
   2   3  11        1.11        3.18      2.39 o 
  -8   4  11        8.29       13.03      2.34 o 
  -7   4  11        0.89        1.05      1.34 o 
  -6   4  11        0.29       -0.49      1.28 o 
  -5   4  11        1.83        1.04      1.20 o 
  -4   4  11       44.34       50.98      6.71 o 
  -3   4  11       11.92       11.67      1.93 o 
  -2   4  11       11.12       11.71      1.91 o 
  -1   4  11        0.51       -0.43      1.15 o 
   0   4  11        0.29       -0.45      1.19 o 
   1   4  11        0.49        1.87      1.77 o 
  -6   5  11        0.77        0.34      2.53 o 
  -5   5  11        5.62        6.27      1.81 o 
  -4   5  11        9.56       13.79      2.17 o 
  -3   5  11       10.20        8.26      1.93 o 
  -2   5  11       20.30       15.22      5.06 o 
  -1   5  11       12.61       10.18      1.94 o 
   0   5  11        1.31        1.87      2.41 o 
  -4   6  11        6.48        9.98      3.73 o 
  -3   6  11       12.19       19.41      3.68 o 
  -3  -8  12        3.95        1.87      2.14 o 
  -2  -8  12        0.00       -0.12      1.91 o 
  -1  -8  12        0.02        2.12      1.93 o 
   0  -8  12        7.85        9.12      2.66 o 
  -5  -7  12        0.04       -1.87      1.72 o 
  -4  -7  12        9.16        8.50      2.60 o 
  -3  -7  12        0.19       -2.24      1.60 o 
  -2  -7  12        0.35        0.87      1.70 o 
  -1  -7  12        0.22        0.71      1.75 o 
   0  -7  12        8.00        6.82      2.41 o 
   1  -7  12        8.62        8.85      2.58 o 
   2  -7  12        4.93        7.44      2.68 o 
  -6  -6  12       10.42       11.97      2.03 o 
  -5  -6  12        4.63        1.45      1.79 o 
  -4  -6  12        7.02        6.48      2.12 o 
  -3  -6  12        0.21        0.00      1.52 o 
  -2  -6  12        0.85        1.25      1.58 o 
  -1  -6  12        0.38        2.02      1.64 o 
   0  -6  12       12.89       19.12      3.16 o 
   1  -6  12        0.24        0.83      1.23 o 
   2  -6  12        0.54        1.18      1.92 o 
   3  -6  12        5.15       -1.53      2.58 o 
  -7  -5  12        2.04        0.12      1.46 o 
  -6  -5  12        0.65        0.56      1.27 o 
  -5  -5  12        4.16        3.85      1.42 o 
  -4  -5  12        0.31       -1.10      1.41 o 
  -3  -5  12        6.99        8.83      2.20 o 
  -2  -5  12        4.53        4.40      1.25 o 
  -1  -5  12        9.44        9.55      1.53 o 
   0  -5  12        9.60        9.18      1.70 o 
   1  -5  12        0.16       -0.13      1.46 o 
   2  -5  12        4.11        4.52      1.55 o 
   3  -5  12        3.73        1.74      1.96 o 
   4  -5  12        0.22        0.87      1.69 o 
  -7  -4  12        8.56        9.87      1.88 o 
  -6  -4  12        1.59       -0.71      2.34 o 
  -5  -4  12        8.65        8.53      1.32 o 
  -4  -4  12       25.78       25.14      2.11 o 
  -3  -4  12       20.33       17.33      2.38 o 
  -2  -4  12       65.50       67.53      2.94 o 
  -1  -4  12       19.27       26.58      2.14 o 
   0  -4  12        0.34       -1.00      0.96 o 
   1  -4  12        2.69        3.08      1.30 o 
   2  -4  12        4.01        0.91      1.32 o 
   3  -4  12        8.00        9.20      1.93 o 
   4  -4  12        2.14       -0.79      1.48 o 
  -8  -3  12        0.42        4.22      2.45 o 
  -7  -3  12       22.82       26.66      2.66 o 
  -6  -3  12        9.11        7.71      1.59 o 
  -5  -3  12       30.80       38.60      2.65 o 
  -4  -3  12       34.28       33.37      2.30 o 
  -3  -3  12       40.47       40.50      3.57 o 
  -2  -3  12      232.87      245.10      7.37 o 
  -1  -3  12       52.56       60.32      4.24 o 
   0  -3  12       21.13       21.82      5.25 o 
   1  -3  12        9.28        7.96      3.26 o 
   2  -3  12       56.71       60.20      3.26 o 
   3  -3  12        0.03        1.77      1.38 o 
   4  -3  12        0.08       -0.08      1.44 o 
  -8  -2  12        6.42        9.26      2.03 o 
  -7  -2  12        0.43        0.80      1.32 o 
  -6  -2  12        8.35        6.80      1.64 o 
  -5  -2  12        0.14       -0.23      1.02 o 
  -4  -2  12        3.46        2.39      1.09 o 
  -3  -2  12       35.23       30.34      3.08 o 
  -2  -2  12      115.90      123.07      5.90 o 
  -1  -2  12      168.00      193.53      7.98 o 
   0  -2  12       10.63        9.33      2.47 o 
   1  -2  12        0.01       -1.83      1.52 o 
   2  -2  12       26.29       20.28      3.55 o 
   3  -2  12        1.11       -0.48      2.06 o 
   4  -2  12        0.31       -0.66      2.26 o 
  -8  -1  12        0.00        0.60      1.60 o 
  -7  -1  12        2.99        1.79      1.30 o 
  -6  -1  12        1.52        4.44      1.32 o 
  -5  -1  12        2.58        4.98      2.66 o 
  -4  -1  12        0.11        0.73      0.93 o 
  -3  -1  12        1.08        0.60      0.87 o 
  -2  -1  12       81.36       88.89      5.05 o 
  -1  -1  12       77.20       84.17      5.11 o 
   0  -1  12        0.95        1.97      1.79 o 
   1  -1  12       12.53       13.55      2.85 o 
   2  -1  12        0.05       -2.41      1.72 o 
   3  -1  12        4.29        1.56      2.43 o 
   4  -1  12        7.30        4.53      2.72 o 
  -8   0  12        1.58        1.67      1.62 o 
  -7   0  12        1.95        2.77      3.09 o 
  -6   0  12       11.17        8.55      1.59 o 
  -5   0  12       49.29       53.72      2.97 o 
  -4   0  12       28.61       26.31      2.20 o 
  -3   0  12        7.48        5.07      1.24 o 
  -2   0  12        7.22        8.50      2.10 o 
  -1   0  12        3.57        4.01      1.77 o 
   0   0  12       17.98       13.84      2.85 o 
   1   0  12       26.70       22.61      3.51 o 
   2   0  12        0.02        0.25      2.08 o 
   3   0  12        0.05       -0.66      2.31 o 
  -8   1  12       14.46       16.88      2.42 o 
  -7   1  12       15.98       14.73      2.34 o 
  -6   1  12        1.70       -0.36      1.02 o 
  -5   1  12       54.69       54.31      3.04 o 
  -4   1  12       45.66       42.64      2.63 o 
  -3   1  12       25.08       28.10      2.26 o 
  -2   1  12       17.14       14.56      1.74 o 
  -1   1  12        2.88        3.66      1.87 o 
   0   1  12        0.02       -1.52      1.48 o 
   1   1  12       22.22       23.62      3.74 o 
   2   1  12        7.86        5.34      2.56 o 
   3   1  12        4.10        3.37      2.56 o 
  -8   2  12        0.63        2.29      1.96 o 
  -7   2  12       18.58       19.86      2.47 o 
  -6   2  12        7.08        9.69      1.87 o 
  -5   2  12        3.64        4.60      1.44 o 
  -4   2  12       11.48       11.86      1.84 o 
  -3   2  12        7.32        4.87      1.45 o 
  -2   2  12       12.27       11.10      1.75 o 
  -1   2  12       26.36       30.13      3.76 o 
   0   2  12        0.00       -0.60      1.60 o 
   1   2  12        1.87        0.81      1.97 o 
   2   2  12        4.89        3.57      2.62 o 
  -7   3  12        5.25        5.81      1.75 o 
  -6   3  12        1.22        1.59      1.34 o 
  -5   3  12        4.89        4.77      3.09 o 
  -4   3  12        0.07        0.27      1.12 o 
  -3   3  12       84.41       88.28      4.95 o 
  -2   3  12        7.06       12.54      1.90 o 
  -1   3  12        8.92        9.27      2.45 o 
   0   3  12        0.02        0.62      1.56 o 
   1   3  12        3.78        1.97      1.87 o 
  -7   4  12        7.53        7.69      2.00 o 
  -6   4  12        1.24        0.12      1.59 o 
  -5   4  12        0.41        0.05      1.37 o 
  -4   4  12        1.38        1.46      1.68 o 
  -3   4  12        9.41        7.68      1.76 o 
  -2   4  12        4.45        6.50      2.11 o 
  -1   4  12       15.07       15.97      2.18 o 
   0   4  12        1.47        1.00      1.75 o 
  -5   5  12        0.52        1.07      1.53 o 
  -4   5  12       11.01        9.95      3.22 o 
  -3   5  12        4.88        4.42      1.70 o 
  -2   5  12       31.20       39.55      5.55 o 
  -4  -7  13        0.17        1.50      2.10 o 
  -2  -7  13        2.05        0.52      1.66 o 
  -1  -7  13        2.85        4.63      2.20 o 
   0  -7  13       23.11       25.10      3.57 o 
   1  -7  13        0.59        1.60      2.26 o 
  -5  -6  13       10.12       11.14      2.74 o 
  -4  -6  13        2.95        6.36      2.22 o 
  -3  -6  13        1.51        1.41      1.77 o 
  -2  -6  13        1.39        2.47      1.91 o 
  -1  -6  13       20.24       21.03      3.18 o 
   1  -6  13        3.59        1.75      1.48 o 
   2  -6  13        0.69       -0.75      1.67 o 
  -6  -5  13        2.56        2.93      1.54 o 
  -5  -5  13        1.18       -0.94      1.56 o 
  -4  -5  13        8.64        8.89      2.31 o 
  -3  -5  13       17.08       16.64      2.83 o 
  -2  -5  13       22.41       28.10      2.30 o 
  -1  -5  13        1.79        1.40      1.16 o 
   0  -5  13        0.09        0.74      1.39 o 
   1  -5  13        7.22        8.90      1.85 o 
   2  -5  13        3.96        1.10      2.42 o 
   3  -5  13        0.16        0.21      1.49 o 
  -7  -4  13        2.51        3.84      2.58 o 
  -6  -4  13        5.69        5.69      2.49 o 
  -5  -4  13        0.61       -0.73      1.56 o 
  -4  -4  13        9.79        7.90      2.20 o 
  -3  -4  13       17.49       13.69      2.60 o 
  -2  -4  13       15.39       17.43      2.66 o 
  -1  -4  13       10.92       11.02      1.66 o 
   0  -4  13        7.18        6.93      1.62 o 
   1  -4  13        3.75        2.29      1.41 o 
   2  -4  13        7.00        4.34      1.70 o 
   3  -4  13        3.16        2.11      2.19 o 
  -7  -3  13        5.42        5.36      3.66 o 
  -6  -3  13        4.40        5.61      1.60 o 
  -5  -3  13        1.57        1.56      1.15 o 
  -4  -3  13        1.28       -0.89      1.41 o 
  -3  -3  13       14.45       12.82      2.58 o 
  -2  -3  13       71.47       67.17      4.51 o 
  -1  -3  13       24.41       24.70      3.47 o 
   0  -3  13       80.69       80.18      5.55 o 
   1  -3  13        6.75        3.18      2.37 o 
   2  -3  13        6.28        6.48      2.78 o 
   3  -3  13        0.87       -0.12      2.33 o 
  -8  -2  13        0.75       -0.82      3.26 o 
  -7  -2  13        0.00        0.38      1.37 o 
  -6  -2  13        0.07        0.14      1.17 o 
  -5  -2  13        0.39        0.72      1.10 o 
  -4  -2  13       10.00       11.22      2.53 o 
  -3  -2  13       13.62       13.86      2.66 o 
  -2  -2  13       21.10       22.96      3.16 o 
  -1  -2  13      229.07      242.75      9.35 o 
   0  -2  13        0.09        0.21      1.83 o 
   1  -2  13        0.15       -2.02      1.89 o 
   2  -2  13        0.01        0.91      2.18 o 
   3  -2  13        1.39        1.41      2.37 o 
  -8  -1  13        0.56        0.24      1.44 o 
  -7  -1  13        0.47        0.69      1.20 o 
  -6  -1  13       11.21        8.22      2.94 o 
  -5  -1  13       10.81        9.63      1.63 o 
  -4  -1  13       25.06       26.74      2.22 o 
  -3  -1  13        4.88        3.45      1.79 o 
  -2  -1  13        2.02        2.62      1.58 o 
  -1  -1  13        0.18        1.95      1.64 o 
   0  -1  13       10.29       11.22      2.76 o 
   1  -1  13        7.17        9.87      2.83 o 
   2  -1  13        1.64        0.52      2.22 o 
   3  -1  13       40.75       41.37      5.22 o 
  -8   0  13        6.73        6.67      2.17 o 
  -7   0  13        0.28        3.02      1.41 o 
  -6   0  13        5.17        8.04      1.70 o 
  -5   0  13       18.87       12.88      2.74 o 
  -4   0  13       18.28       19.18      2.10 o 
  -3   0  13       13.64       20.90      3.20 o 
  -2   0  13        0.65        0.25      1.52 o 
  -1   0  13        5.38        7.00      2.12 o 
   0   0  13        0.89       -0.08      1.66 o 
   1   0  13        7.25       10.12      2.99 o 
   2   0  13        9.88       10.53      3.12 o 
  -8   1  13        2.87        4.26      1.82 o 
  -7   1  13        0.29        1.04      1.39 o 
  -6   1  13        0.39       -0.17      1.64 o 
  -5   1  13        0.10       -0.36      1.17 o 
  -4   1  13        0.42        2.12      1.24 o 
  -3   1  13        1.45        1.51      1.22 o 
  -2   1  13       22.93       21.11      3.20 o 
  -1   1  13        0.01        0.71      1.58 o 
   0   1  13        3.44        2.58      1.83 o 
   1   1  13        0.00        2.22      2.08 o 
   2   1  13       10.63       14.42      3.41 o 
  -7   2  13        0.87       -0.95      1.36 o 
  -6   2  13        0.18        0.35      1.27 o 
  -5   2  13       17.06       15.67      3.65 o 
  -4   2  13        0.72       -1.25      1.31 o 
  -3   2  13        1.41        1.18      1.89 o 
  -2   2  13       10.69       12.76      2.87 o 
  -1   2  13        9.73       11.97      2.74 o 
   0   2  13        0.53       -1.75      1.58 o 
   1   2  13        2.70        5.17      2.51 o 
  -6   3  13        0.01       -0.32      1.34 o 
  -5   3  13        0.46        0.20      1.30 o 
  -4   3  13        0.09       -0.47      1.48 o 
  -3   3  13        0.37       -1.05      1.19 o 
  -2   3  13        0.00        0.64      1.81 o 
  -1   3  13        1.18        0.83      1.85 o 
   0   3  13        0.00        0.10      1.70 o 
  -5   4  13        1.52        1.35      1.72 o 
  -4   4  13        3.20        3.51      1.58 o 
  -3   4  13        6.19        4.86      2.50 o 
  -2   4  13       42.51       56.16      3.53 o 
  -4  -6  14        0.51        4.72      2.22 o 
  -3  -6  14        0.15       -0.33      1.77 o 
  -2  -6  14        2.40        0.15      1.62 o 
  -1  -6  14        1.98        1.43      1.83 o 
   1  -6  14        1.37        2.06      1.56 o 
  -2  -5  14        0.34       -0.94      1.58 o 
  -1  -5  14        0.28       -0.90      1.17 o 
   0  -5  14        7.31        4.79      2.56 o 
   1  -5  14       26.28       31.07      6.20 o 
  -5  -4  14        3.36       -0.15      1.79 o 
  -4  -4  14        1.09        1.79      1.77 o 
  -3  -4  14        0.08        1.02      1.81 o 
  -2  -4  14       54.53       60.73      4.61 o 
  -1  -4  14       53.70       57.43      4.68 o 
   0  -4  14       43.59       52.78      4.82 o 
   1  -4  14        5.13        3.72      2.60 o 
   2  -4  14        1.95       -1.72      1.97 o 
  -6  -3  14        0.72        1.48      1.37 o 
  -5  -3  14        8.67       13.53      2.93 o 
  -4  -3  14       31.32       32.43      3.78 o 
  -3  -3  14       33.31       40.18      4.01 o 
  -2  -3  14        1.37        1.45      1.81 o 
  -1  -3  14        4.54        3.43      1.99 o 
   0  -3  14       34.24       30.17      4.18 o 
   1  -3  14        1.10        1.45      2.35 o 
   2  -3  14        0.47       -0.66      2.04 o 
  -7  -2  14        0.28        1.17      2.22 o 
  -6  -2  14        1.53        3.28      3.47 o 
  -5  -2  14        0.87       -0.79      1.45 o 
  -4  -2  14       17.72       15.73      3.08 o 
  -3  -2  14       19.04       23.27      3.39 o 
  -2  -2  14       11.41       10.20      2.49 o 
  -1  -2  14       42.81       41.22      3.97 o 
   0  -2  14        2.74        4.05      2.18 o 
   1  -2  14        2.40        2.45      2.29 o 
   2  -2  14        0.72        0.44      2.37 o 
  -7  -1  14        0.22        0.09      1.23 o 
  -6  -1  14        2.74        3.38      1.48 o 
  -5  -1  14        5.74        7.14      1.63 o 
  -4  -1  14        0.92        2.43      1.72 o 
  -3  -1  14        0.00       -0.54      1.64 o 
  -2  -1  14        1.70        1.14      1.72 o 
  -1  -1  14       11.05       15.31      2.91 o 
   0  -1  14        1.68        3.32      2.12 o 
   1  -1  14        0.05       -0.62      1.97 o 
   2  -1  14        1.03       -2.99      1.99 o 
  -7   0  14        0.43        0.78      1.39 o 
  -6   0  14        1.27        0.58      1.66 o 
  -5   0  14        9.93       13.83      2.04 o 
  -4   0  14       11.15        6.71      2.33 o 
  -3   0  14        3.29        5.78      2.12 o 
  -2   0  14        6.73        5.49      2.14 o 
  -1   0  14        2.19        0.81      1.79 o 
   0   0  14       13.82       17.02      3.37 o 
   1   0  14        2.96        1.83      2.22 o 
  -7   1  14        3.14        4.46      1.67 o 
  -6   1  14       11.63       10.33      2.93 o 
  -5   1  14        0.63       -1.02      1.23 o 
  -4   1  14       19.29       16.88      2.22 o 
  -3   1  14        6.32        3.84      2.02 o 
  -2   1  14        1.77        0.37      1.85 o 
  -1   1  14        0.94        2.14      1.66 o 
   0   1  14        9.79        9.39      2.68 o 
  -6   2  14        0.45        0.23      1.38 o 
  -5   2  14       14.40       11.71      3.08 o 
  -4   2  14        0.03        0.28      1.32 o 
  -3   2  14        1.14        3.57      2.04 o 
  -2   2  14        1.49        1.52      1.87 o 
  -1   2  14        6.27        8.35      2.68 o 
  -5   3  14        0.42        0.67      1.37 o 
  -4   3  14        1.01        2.43      1.57 o 
  -3   3  14        1.64        5.57      2.47 o 
  -2   3  14        6.71        5.24      2.45 o 
  -2  -5  15        0.53        1.25      1.89 o 
  -1  -5  15       12.40       10.64      2.89 o 
   0  -5  15        8.31        8.08      2.97 o 
  -5  -4  15        0.44        1.72      2.12 o 
  -4  -4  15        6.78        6.88      2.56 o 
  -2  -4  15        7.39        9.97      2.64 o 
  -1  -4  15        0.70       -1.12      1.75 o 
   0  -4  15        0.18       -1.06      2.04 o 
  -5  -3  15        7.26        9.00      2.78 o 
  -4  -3  15       28.64       40.70      4.18 o 
  -3  -3  15       18.70       19.51      3.37 o 
  -2  -3  15       32.14       25.93      3.70 o 
  -1  -3  15       33.29       31.44      3.72 o 
   0  -3  15       22.06       21.26      3.70 o 
  -6  -2  15        0.67        0.31      2.08 o 
  -5  -2  15        3.94        1.91      2.10 o 
  -4  -2  15        1.73        2.10      1.89 o 
  -3  -2  15        0.00        0.60      1.83 o 
  -2  -2  15        1.12        1.35      1.79 o 
  -1  -2  15        5.08        5.80      2.51 o 
   0  -2  15        0.13       -0.21      2.14 o 
  -6  -1  15        3.71        4.25      1.64 o 
  -5  -1  15        4.68        5.05      2.35 o 
  -4  -1  15        0.85        1.39      1.83 o 
  -3  -1  15        6.29        4.70      2.35 o 
  -2  -1  15        2.38       -1.83      1.68 o 
  -1  -1  15        0.99       -0.87      1.81 o 
   0  -1  15        6.89        9.99      2.91 o 
  -6   0  15       10.21       12.37      2.51 o 
  -5   0  15       18.62       22.11      3.76 o 
  -4   0  15        1.15        0.54      1.77 o 
  -3   0  15        3.77        1.39      1.89 o 
  -2   0  15        0.08       -0.23      1.60 o 
  -1   0  15        3.12        0.35      2.02 o 
  -5   1  15        0.08        1.00      2.10 o 
  -4   1  15        9.28       12.88      3.18 o 
  -3   1  15        4.90        2.85      2.10 o 
  -2   1  15        0.74        1.72      2.02 o 
  -3  -3  16        0.02       -0.48      1.81 o 
  -2  -3  16        2.62        1.14      1.93 o 
  -4  -2  16        0.63        1.54      2.06 o 
  -3  -2  16        0.54        2.20      2.24 o 
  -2  -2  16        1.97        2.41      2.04 o 
  -3  -1  16        1.69        1.72      2.20 o 
                                                 
